# Supplementary material for: Genomic divergence across the tree of life
Source: Proc Natl Acad Sci U S A. 2025 Feb 27;122(10):e2319389122. doi: 10.1073/pnas.2319389122 (PMC11912424; doi:10.1073/pnas.2319389122)
Supplement: Supplementary file 2 — Dataset S01 (XLSX) [file pnas.2319389122.sd01.xlsx]

## Sheet: Within-Results
Supplemental Dataset S01. List of species, taxonomic classifications, and genomes analyzed to assess within species variation.
RefSeq Category	Reference Species	Species ID	eukANImin		BUSCO set	Phylum	Class	Order	Family	Reference Accession #:	Query Accession #:
Mammals	Sarcophilus_harrisii	9305	99.8225		mammalia	Chordata	Mammalia	Dasyuromorphia	Dasyuridae	GCF_902635505.1	GCA_000189315.1
	Equus_asinus	9793	99.8129		laurasiatheria	Chordata	Mammalia	Perissodactyla	Equidae	GCF_016077325.2	GCA_003033725.1
	Meles_meles	9662	99.8109		carnivora	Chordata	Mammalia	Carnivora	Mustelidae	GCF_922984935.1	GCA_922990625.1
	Equus_caballus	9796	99.8089		laurasiatheria	Chordata	Mammalia	Perissodactyla	Equidae	GCF_002863925.1	GCA_000696655.1
	Ornithorhynchus_anatinus	9258	99.801		mammalia	Chordata	Mammalia	Monotremata	Ornithorhynchidae	GCF_004115215.2	GCA_000002275.2
	Mustela_putorius	9668	99.8002		carnivora	Chordata	Mammalia	Carnivora	Mustelidae	GCF_011764305.1	GCA_902460255.1
	Enhydra_lutris	34882	99.798		carnivora	Chordata	Mammalia	Carnivora	Mustelidae	GCF_002288905.1	GCA_006410715.1
	Meriones_unguiculatus	10047	99.7925		glires	Chordata	Mammalia	Rodentia	Muridae	GCF_002204375.1	GCA_008131255.1
	Mesocricetus_auratus	10036	99.7921		glires	Chordata	Mammalia	Rodentia	Cricetidae	GCF_017639785.1	GCA_000349665.1
	Ceratotherium_simum	9807	99.79		laurasiatheria	Chordata	Mammalia	Perissodactyla	Rhinocerotidae	GCF_000283155.1	GCA_004027795.1
	Hyaena_hyaena	95912	99.7774		carnivora	Chordata	Mammalia	Carnivora	Hyaenidae	GCF_003009895.1	GCA_004023945.1
	Neogale_vison	452646	99.7707		carnivora	Chordata	Mammalia	Carnivora	Mustelidae	GCF_020171115.1	GCA_900108605.1
	Peromyscus_maniculatus	10042	99.7636		glires	Chordata	Mammalia	Rodentia	Cricetidae	GCF_003704035.1	GCA_000500345.1
	Camelus_ferus	419612	99.7435		cetartiodactyla	Chordata	Mammalia	Artiodactyla	Camelidae	GCF_009834535.1	GCA_000311805.2
	Camelus_dromedarius	9838	99.7434		cetartiodactyla	Chordata	Mammalia	Artiodactyla	Camelidae	GCF_000803125.2	GCA_000767585.1
	Ailuropoda_melanoleuca	9646	99.7404		carnivora	Chordata	Mammalia	Carnivora	Ursidae	GCF_002007445.1	GCA_000004335.1
	Ursus_maritimus	29073	99.7352		carnivora	Chordata	Mammalia	Carnivora	Ursidae	GCF_017311325.1	GCA_000687225.1
	Puma_concolor	9696	99.7319		carnivora	Chordata	Mammalia	Carnivora	Felidae	GCF_003327715.1	GCA_004123975.1
	Arvicanthis_niloticus	61156	99.728		glires	Chordata	Mammalia	Rodentia	Muridae	GCF_011762505.1	GCA_011750645.1
	Mirounga_angustirostris	9716	99.7266		carnivora	Chordata	Mammalia	Carnivora	Phocidae	GCF_021288785.1	GCA_004023865.1
	Ursus_americanus	9643	99.7209		carnivora	Chordata	Mammalia	Carnivora	Ursidae	GCF_020975775.1	GCA_003344425.1
	Castor_canadensis	51338	99.7137		glires	Chordata	Mammalia	Rodentia	Castoridae	GCF_001984765.1	GCA_900168385.1
	Bos_taurus	9913	99.7105		cetartiodactyla	Chordata	Mammalia	Artiodactyla	Bovidae	GCF_002263795.1	GCA_914753205.1
	Manis_javanica	9974	99.7051		laurasiatheria	Chordata	Mammalia	Pholidota	Manidae	GCF_014570535.1	GCA_001685135.1
	Orycteropus_afer	9818	99.6952		eutheria	Chordata	Mammalia	Tubulidentata	Orycteropodidae	GCF_000298275.1	GCA_004365145.1
	Erinaceus_europaeus	9365	99.6951		laurasiatheria	Chordata	Mammalia	Eulipotyphla	Erinaceidae	GCF_000296755.1	GCA_000181395.1
	Panthera_leo	9689	99.6889		carnivora	Chordata	Mammalia	Carnivora	Felidae	GCF_018350215.1	GCA_012313985.1
	Marmota_monax	9995	99.6817		glires	Chordata	Mammalia	Rodentia	Sciuridae	GCF_021218885.1	GCA_014533835.1
	Vulpes_lagopus	494514	99.6808		carnivora	Chordata	Mammalia	Carnivora	Canidae	GCF_018345385.1	GCA_018835635.1
	Panthera_tigris	9694	99.6797		carnivora	Chordata	Mammalia	Carnivora	Felidae	GCF_018350195.1	GCA_000464555.1
	Bos_mutus	72004	99.6767		cetartiodactyla	Chordata	Mammalia	Artiodactyla	Bovidae	GCF_000298355.1	GCA_007646595.3
	Cricetulus_griseus	10029	99.676		glires	Chordata	Mammalia	Rodentia	Cricetidae	GCF_000223135.1	GCA_000419365.1
	Lemur_catta	9447	99.6753		primates	Chordata	Mammalia	Primates	Lemuridae	GCF_020740605.2	GCA_004024665.1
	Acinonyx_jubatus	32536	99.673		carnivora	Chordata	Mammalia	Carnivora	Felidae	GCF_003709585.1	GCA_001443585.1
	Trachypithecus_francoisi	54180	99.6602		primates	Chordata	Mammalia	Primates	Cercopithecidae	GCF_009764315.1	GCA_009764325.1
	Monodon_monoceros	40151	99.646		cetartiodactyla	Chordata	Mammalia	Artiodactyla	Monodontidae	GCF_005190385.1	GCA_005125345.1
	Zalophus_californianus	9704	99.6436		carnivora	Chordata	Mammalia	Carnivora	Otariidae	GCF_009762305.2	GCA_009762295.2
	Ictidomys_tridecemlineatus	43179	99.6435		glires	Chordata	Mammalia	Rodentia	Sciuridae	GCF_016881025.1	GCA_000181315.1
	Vicugna_pacos	30538	99.6413		cetartiodactyla	Chordata	Mammalia	Artiodactyla	Camelidae	GCF_000164845.3	GCA_000767525.1
	Onychomys_torridus	38674	99.6399		glires	Chordata	Mammalia	Rodentia	Cricetidae	GCF_903995425.1	GCA_004026725.1
	Felis_catus	9685	99.6361		carnivora	Chordata	Mammalia	Carnivora	Felidae	GCF_018350175.1	GCA_000003115.1
	Rattus_norvegicus	10116	99.636		glires	Chordata	Mammalia	Rodentia	Muridae	GCF_015227675.2	GCA_021556685.1
	Cervus_elaphus	9860	99.6333		cetartiodactyla	Chordata	Mammalia	Artiodactyla	Cervidae	GCF_910594005.1	GCA_910593805.1
	Prionailurus_bengalensis	37029	99.6317		carnivora	Chordata	Mammalia	Carnivora	Felidae	GCF_016509475.1	GCA_018119505.1
	Myotis_myotis	51298	99.6308		laurasiatheria	Chordata	Mammalia	Chiroptera	Vespertilionidae	GCF_014108235.1	GCA_004026985.1
	Ovis_aries	9940	99.6283		cetartiodactyla	Chordata	Mammalia	Artiodactyla	Bovidae	GCF_016772045.1	GCA_021325935.1
	Suricata_suricatta	37032	99.6251		carnivora	Chordata	Mammalia	Carnivora	Herpestidae	GCF_006229205.1	GCA_004023905.1
	Delphinapterus_leucas	9749	99.6233		cetartiodactyla	Chordata	Mammalia	Artiodactyla	Monodontidae	GCF_002288925.2	GCA_009917745.1
	Neophocaena_asiaeorientalis	189058	99.6231		cetartiodactyla	Chordata	Mammalia	Artiodactyla	Phocoenidae	GCF_003031525.2	GCA_020395145.1
	Rhinopithecus_roxellana	61622	99.6223		primates	Chordata	Mammalia	Primates	Cercopithecidae	GCF_007565055.1	GCA_000769185.1
	Physeter_catodon	9755	99.6187		cetartiodactyla	Chordata	Mammalia	Artiodactyla	Physeteridae	GCF_002837175.2	GCA_000472045.1
	Mustela_erminea	36723	99.6165		carnivora	Chordata	Mammalia	Carnivora	Mustelidae	GCF_009829155.1	GCA_009829165.1
	Tursiops_truncatus	9739	99.6123		cetartiodactyla	Chordata	Mammalia	Artiodactyla	Delphinidae	GCF_011762595.1	GCA_001922835.1
	Fukomys_damarensis	885580	99.61		glires	Chordata	Mammalia	Rodentia	Bathyergidae	GCF_012274545.1	GCA_000743615.1
	Arvicola_amphibius	1047088	99.6097		glires	Chordata	Mammalia	Rodentia	Cricetidae	GCF_903992535.2	GCA_903992525.1
	Papio_anubis	9555	99.601		primates	Chordata	Mammalia	Primates	Cercopithecidae	GCF_008728515.1	GCA_000264685.2
	Homo_sapiens	9606	99.5999		primates	Chordata	Mammalia	Primates	Hominidae	GCF_000001405.3	GCA_015120665.1
	Pan_paniscus	9597	99.5989		primates	Chordata	Mammalia	Primates	Hominidae	GCF_013052645.1	GCA_000258655.2
	Saimiri_boliviensis	27679	99.5979		primates	Chordata	Mammalia	Primates	Cebidae	GCF_016699345.1	GCA_000235385.1
	Manis_pentadactyla	143292	99.593		laurasiatheria	Chordata	Mammalia	Pholidota	Manidae	GCF_014570555.1	GCA_000738955.1
	Sus_scrofa	9823	99.5923		cetartiodactyla	Chordata	Mammalia	Artiodactyla	Suidae	GCF_000003025.6	GCA_001292865.1
	Mus_musculus	10090	99.5901		glires	Chordata	Mammalia	Rodentia	Muridae	GCF_000001635.2	GCA_001624505.1
	Rousettus_aegyptiacus	9407	99.5889		laurasiatheria	Chordata	Mammalia	Chiroptera	Pteropodidae	GCF_014176215.1	GCA_001466805.2
	Nomascus_leucogenys	61853	99.5781		primates	Chordata	Mammalia	Primates	Hylobatidae	GCF_006542625.1	GCA_000146795.3
	Pan_troglodytes	9598	99.5775		primates	Chordata	Mammalia	Primates	Hominidae	GCF_002880755.1	GCA_000325845.1
	Rattus_rattus	10117	99.5767		glires	Chordata	Mammalia	Rodentia	Muridae	GCF_011064425.1	GCA_011800105.1
	Gorilla_gorilla	9593	99.5685		primates	Chordata	Mammalia	Primates	Hominidae	GCF_008122165.1	GCA_900006655.3
	Pongo_abelii	9601	99.5647		primates	Chordata	Mammalia	Primates	Hominidae	GCF_002880775.1	GCA_000001545.3
	Chlorocebus_sabaeus	60711	99.558		primates	Chordata	Mammalia	Primates	Cercopithecidae	GCF_015252025.1	GCA_000409795.2
	Lynx_canadensis	61383	99.5577		carnivora	Chordata	Mammalia	Carnivora	Felidae	GCF_007474595.2	GCA_007474575.2
	Rhinolophus_ferrumequinum	59479	99.5445		laurasiatheria	Chordata	Mammalia	Chiroptera	Rhinolophidae	GCF_004115265.1	GCA_004115295.1
	Canis_lupus	9612	99.5405		carnivora	Chordata	Mammalia	Carnivora	Canidae	GCF_012295265.1	GCA_905319845.1
	Microtus_ochrogaster	79684	99.5381		glires	Chordata	Mammalia	Rodentia	Cricetidae	GCF_000317375.1	GCA_020004485.1
	Odocoileus_virginianus	9874	99.5348		cetartiodactyla	Chordata	Mammalia	Artiodactyla	Cervidae	GCF_002102435.1	GCA_014726795.1
	Balaenoptera_musculus	9771	99.5342		cetartiodactyla	Chordata	Mammalia	Artiodactyla	Balaenopteridae	GCF_009873245.2	GCA_008658375.2
	Capra_hircus	9925	99.5216		cetartiodactyla	Chordata	Mammalia	Artiodactyla	Bovidae	GCF_001704415.1	GCA_009823495.1
	Bos_indicus	9915	99.5193		cetartiodactyla	Chordata	Mammalia	Artiodactyla	Bovidae	GCF_000247795.1	GCA_002933975.1
	Callithrix_jacchus	9483	99.5007		primates	Chordata	Mammalia	Primates	Cebidae	GCF_009663435.1	GCA_001269965.1
	Phascolarctos_cinereus	38626	99.4684		mammalia	Chordata	Mammalia	Diprotodontia	Phascolarctidae	GCF_002099425.1	GCA_900166895.1
	Dromiciops_gliroides	33562	99.4654		mammalia	Chordata	Mammalia	Microbiotheria	Microbiotheriidae	GCF_019393635.1	GCA_019395325.1
	Sapajus_apella	9515	99.4581		primates	Chordata	Mammalia	Primates	Cebidae	GCF_009761245.1	GCA_022120495.1
	Macaca_mulatta	9544	99.4404		primates	Chordata	Mammalia	Primates	Cercopithecidae	GCF_003339765.1	GCA_005453525.2
	Phocoena_sinus	42100	99.4358		cetartiodactyla	Chordata	Mammalia	Artiodactyla	Phocoenidae	GCF_008692025.1	GCA_008692045.1
	Jaculus_jaculus	51337	99.4102		glires	Chordata	Mammalia	Rodentia	Dipodidae	GCF_020740685.1	GCA_020740715.1
	Phyllostomus_discolor	89673	99.398		laurasiatheria	Chordata	Mammalia	Chiroptera	Phyllostomidae	GCF_004126475.2	GCA_004115245.2
	Elephantulus_edwardii	28737	99.3875		eutheria	Chordata	Mammalia	Macroscelidea	Macroscelididae	GCF_000299155.1	GCA_004027355.1
	Oryctolagus_cuniculus	9986	99.3805		glires	Chordata	Mammalia	Lagomorpha	Leporidae	GCF_000003625.3	GCA_013371645.1
	Tachyglossus_aculeatus	9261	99.3649		mammalia	Chordata	Mammalia	Monotremata	Tachyglossidae	GCF_015852505.1	GCA_015598185.1
	Macaca_fascicularis	9541	99.3475		primates	Chordata	Mammalia	Primates	Cercopithecidae	GCF_012559485.2	GCA_903645265.1
	Galeopterus_variegatus	482537	99.3285		euarchontoglires	Chordata	Mammalia	Dermoptera	Cynocephalidae	GCF_000696425.1	GCA_004027255.2
	Ochotona_princeps	9978	99.2759		glires	Chordata	Mammalia	Lagomorpha	Ochotonidae	GCF_014633375.1	GCA_000164825.1
	Heterocephalus_glaber	10181	99.2379		glires	Chordata	Mammalia	Rodentia	Bathyergidae	GCF_000247695.1	GCA_014060925.1
	Artibeus_jamaicensis	9417	99.2313		laurasiatheria	Chordata	Mammalia	Chiroptera	Phyllostomidae	GCF_014825515.1	GCA_004027435.1
	Chrysochloris_asiatica	185453	99.1724		eutheria	Chordata	Mammalia		Chrysochloridae	GCF_000296735.1	GCA_004027935.1
	Trichosurus_vulpecula	9337	99.1321		mammalia	Chordata	Mammalia	Diprotodontia	Phalangeridae	GCF_011100635.1	GCA_011100645.1
	Choloepus_didactylus	27675	99.0408		eutheria	Chordata	Mammalia	Pilosa	Megalonychidae	GCF_015220235.1	GCA_015220265.1
	Bubalus_bubalis	89462	98.6878		cetartiodactyla	Chordata	Mammalia	Artiodactyla	Bovidae	GCF_019923935.1	GCA_002993835.1
Other Vertebrates	Morone_saxatilis	34816	99.9828		actinopterygii	Chordata	Actinopteri		Moronidae	GCF_004916995.1	GCA_001663605.1
	Crocodylus_porosus	8502	99.9685		sauropsida	Chordata		Crocodylia	Crocodylidae	GCF_001723895.1	GCA_000768395.2
	Gavialis_gangeticus	94835	99.9664		sauropsida	Chordata		Crocodylia	Gavialidae	GCF_001723915.1	GCA_000775435.1
	Columba_livia	8932	99.963		aves	Chordata	Aves	Columbiformes	Columbidae	GCF_000337935.1	GCA_001887795.1
	Xiphophorus_maculatus	8083	99.9625		cyprinodontiformes	Chordata	Actinopteri	Cyprinodontiformes	Poeciliidae	GCF_002775205.1	GCA_000241075.1
	Siniperca_chuatsi	119488	99.9611		actinopterygii	Chordata	Actinopteri	Centrarchiformes	Sinipercidae	GCF_020085105.1	GCA_011952085.1
	Varanus_komodoensis	61221	99.9606		sauropsida	Chordata	Lepidosauria	Squamata	Varanidae	GCF_004798865.1	GCA_007859595.1
	Corvus_kubaryi	68294	99.9602		passeriformes	Chordata	Aves	Passeriformes	Corvidae	GCF_017639235.1	GCA_018127105.1
	Nothobranchius_furzeri	105023	99.9543		cyprinodontiformes	Chordata	Actinopteri	Cyprinodontiformes	Nothobranchiidae	GCF_001465895.1	GCA_014300015.1
	Xenopus_laevis	8355	99.9529		tetrapoda	Chordata	Amphibia	Anura	Pipidae	GCF_017654675.1	GCA_001663975.1
	Latimeria_chalumnae	7897	99.9517		vertebrata	Chordata		Coelacanthiformes	Coelacanthidae	GCF_000225785.1	GCA_000325985.2
	Cottoperca_gobio	56716	99.9385		actinopterygii	Chordata	Actinopteri	Perciformes	Bovichtidae	GCF_900634415.1	GCA_900634435.1
	Kryptolebias_marmoratus	37003	99.9357		cyprinodontiformes	Chordata	Actinopteri	Cyprinodontiformes	Rivulidae	GCF_001649575.2	GCA_001663955.1
	Camarhynchus_parvulus	87175	99.9318		passeriformes	Chordata	Aves	Passeriformes	Thraupidae	GCF_901933205.1	GCA_902806625.1
	Cyclopterus_lumpus	8103	99.9279		actinopterygii	Chordata	Actinopteri	Perciformes	Cyclopteridae	GCF_009769545.1	GCA_009769515.1
	Corvus_cornix	181096	99.9278		passeriformes	Chordata	Aves	Passeriformes	Corvidae	GCF_000738735.5	GCA_002023255.2
	Perca_fluviatilis	8168	99.9262		actinopterygii	Chordata	Actinopteri	Perciformes	Percidae	GCF_010015445.1	GCA_003412525.1
	Micropterus_salmoides	27706	99.9244		actinopterygii	Chordata	Actinopteri	Centrarchiformes	Centrarchidae	GCF_014851395.1	GCA_019677235.1
	Perca_flavescens	8167	99.9244		actinopterygii	Chordata	Actinopteri	Perciformes	Percidae	GCF_004354835.1	GCA_013375545.1
	Serinus_canaria	9135	99.9231		passeriformes	Chordata	Aves	Passeriformes	Fringillidae	GCF_007115625.1	GCA_000534875.1
	Oreochromis_aureus	47969	99.923		actinopterygii	Chordata	Actinopteri	Cichliformes	Cichlidae	GCF_013358895.1	GCA_005870065.1
	Pterocles_gutturalis	240206	99.9145		aves	Chordata	Aves	Ciconiiformes	Pteroclidae	GCF_000699245.1	GCA_009769505.1
	Falco_peregrinus	8954	99.9132		aves	Chordata	Aves	Falconiformes	Falconidae	GCF_000337955.1	GCA_012488915.1
	Epinephelus_lanceolatus	310571	99.9132		actinopterygii	Chordata	Actinopteri	Perciformes	Serranidae	GCF_005281545.1	GCA_017165655.1
	Haliaeetus_albicilla	8969	99.9085		aves	Chordata	Aves	Accipitriformes	Accipitridae	GCF_000691405.1	GCA_004320185.1
	Xiphophorus_hellerii	8084	99.9077		cyprinodontiformes	Chordata	Actinopteri	Cyprinodontiformes	Poeciliidae	GCF_003331165.1	GCA_001443345.1
	Polypterus_senegalus	55291	99.9029		actinopterygii	Chordata	Cladistia	Polypteriformes	Polypteridae	GCF_016835505.1	GCA_016984135.1
	Aquila_chrysaetos	8962	99.8995		aves	Chordata	Aves	Accipitriformes	Accipitridae	GCF_900496995.4	GCA_000766835.1
	Chelmon_rostratus	109905	99.8979		actinopterygii	Chordata	Actinopteri	Chaetodontiformes	Chaetodontidae	GCF_017976325.1	GCA_017976315.1
	Dermochelys_coriacea	27794	99.895		sauropsida	Chordata		Testudines	Dermochelyidae	GCF_009764565.3	GCA_009762595.2
	Rhincodon_typus	259920	99.8922		vertebrata	Chordata	Chondrichthyes	Orectolobiformes	Rhincodontidae	GCF_001642345.1	GCA_013626285.1
	Cygnus_olor	8869	99.888		aves	Chordata	Aves	Anseriformes	Anatidae	GCF_009769625.2	GCA_009769485.2
	Callorhinchus_milii	7868	99.8822		vertebrata	Chordata	Chondrichthyes	Chimaeriformes	Callorhinchidae	GCF_018977255.1	GCA_000165045.2
	Falco_rusticolus	120794	99.8821		aves	Chordata	Aves	Falconiformes	Falconidae	GCF_015220075.1	GCA_015220155.1
	Sphaeramia_orbicularis	375764	99.8787		actinopterygii	Chordata	Actinopteri	Kurtiformes	Apogonidae	GCF_902148855.1	GCA_902148825.1
	Scophthalmus_maximus	52904	99.8771		actinopterygii	Chordata	Actinopteri	Pleuronectiformes	Scophthalmidae	GCF_013347765.1	GCA_006346465.1
	Corvus_moneduloides	1196302	99.8749		passeriformes	Chordata	Aves	Passeriformes	Corvidae	GCF_009650955.1	GCA_009651025.1
	Meleagris_gallopavo	9103	99.8728		aves	Chordata	Aves	Galliformes	Phasianidae	GCF_000146605.3	GCA_905368555.1
	Syngnathus_acus	161584	99.8725		actinopterygii	Chordata	Actinopteri	Syngnathiformes	Syngnathidae	GCF_901709675.1	GCA_901709685.1
	Xenopus_tropicalis	8364	99.8709		tetrapoda	Chordata	Amphibia	Anura	Pipidae	GCF_000004195.4	GCA_013368275.1
	Archocentrus_centrarchus	63155	99.8708		actinopterygii	Chordata	Actinopteri	Cichliformes	Cichlidae	GCF_007364275.1	GCA_007364235.1
	Ictalurus_punctatus	7998	99.8695		actinopterygii	Chordata	Actinopteri	Siluriformes	Ictaluridae	GCF_001660625.1	GCA_004006655.3
	Erpetoichthys_calabaricus	27687	99.8691		actinopterygii	Chordata	Cladistia	Polypteriformes	Polypteridae	GCF_900747795.1	GCA_900700845.3
	Acanthochromis_polyacanthus	80966	99.8633		actinopterygii	Chordata	Actinopteri		Pomacentridae	GCF_002109545.1	GCA_021347895.1
	Hippoglossus_hippoglossus	8267	99.8626		actinopterygii	Chordata	Actinopteri	Pleuronectiformes	Pleuronectidae	GCF_009819705.1	GCA_009819745.1
	Merops_nubicus	57421	99.8606		aves	Chordata	Aves	Coraciiformes	Meropidae	GCF_000691845.1	GCA_009819585.1
	Salmo_salar	8030	99.8588		actinopterygii	Chordata	Actinopteri	Salmoniformes	Salmonidae	GCF_905237065.1	GCA_021399835.1
	Thalassophryne_amazonica	390379	99.8559		actinopterygii	Chordata	Actinopteri	Batrachoidiformes	Batrachoididae	GCF_902500255.1	GCA_902500245.1
	Acanthisitta_chloris	57068	99.8507		passeriformes	Chordata	Aves	Passeriformes	Acanthisittidae	GCF_000695815.1	GCA_016880875.1
	Numida_meleagris	8996	99.8495		aves	Chordata	Aves	Galliformes	Numididae	GCF_002078875.1	GCA_014595935.1
	Oncorhynchus_gorbuscha	8017	99.8489		actinopterygii	Chordata	Actinopteri	Salmoniformes	Salmonidae	GCF_021184085.1	GCA_017355495.1
	Polyodon_spathula	7913	99.8474		actinopterygii	Chordata	Actinopteri	Acipenseriformes	Polyodontidae	GCF_017654505.1	GCA_016984195.1
	Acanthopagrus_latus	8177	99.8459		actinopterygii	Chordata	Actinopteri	Spariformes	Sparidae	GCF_904848185.1	GCA_013436515.1
	Takifugu_rubripes	31033	99.8448		actinopterygii	Chordata	Actinopteri	Tetraodontiformes	Tetraodontidae	GCF_901000725.2	GCA_901000745.3
	Pygocentrus_nattereri	42514	99.844		actinopterygii	Chordata	Actinopteri	Characiformes	Serrasalmidae	GCF_015220715.1	GCA_015220065.1
	Melanotaenia_boesemani	1250792	99.8435		actinopterygii	Chordata	Actinopteri	Atheriniformes	Melanotaeniidae	GCF_017639745.1	GCA_017639755.1
	Balearica_regulorum	925459	99.8427		aves	Chordata	Aves	Gruiformes	Gruidae	GCF_000709895.1	GCA_011004865.1
	Simochromis_diagramma	43689	99.8414		actinopterygii	Chordata	Actinopteri	Cichliformes	Cichlidae	GCF_900408965.1	GCA_015102155.1
	Gymnodraco_acuticeps	8218	99.8398		actinopterygii	Chordata	Actinopteri	Perciformes	Bathydraconidae	GCF_902827175.1	GCA_902827185.1
	Denticeps_clupeoides	299321	99.8393		actinopterygii	Chordata	Actinopteri	Clupeiformes	Denticipitidae	GCF_900700375.1	GCA_900700345.2
	Coregonus_clupeaformis	59861	99.8383		actinopterygii	Chordata	Actinopteri	Salmoniformes	Salmonidae	GCF_020615455.1	GCA_018398675.1
	Pseudochaenichthys_georgianus	52239	99.8374		actinopterygii	Chordata	Actinopteri	Perciformes	Channichthyidae	GCF_902827115.1	GCA_902827155.1
	Manacus_vitellinus	328815	99.8351		passeriformes	Chordata	Aves	Passeriformes	Pipridae	GCF_001715985.3	GCA_000692015.2
	Alosa_sapidissima	34773	99.833		actinopterygii	Chordata	Actinopteri	Clupeiformes	Clupeidae	GCF_018492685.1	GCA_019202745.1
	Toxotes_jaculatrix	941984	99.8309		actinopterygii	Chordata	Actinopteri		Toxotidae	GCF_017976425.1	GCA_017976295.1
	Dromaius_novaehollandiae	8790	99.8302		aves	Chordata	Aves	Casuariiformes	Dromaiidae	GCF_003342905.1	GCA_020892015.1
	Tauraco_erythrolophus	121530	99.8296		aves	Chordata	Aves	Musophagiformes	Musophagidae	GCF_000709365.1	GCA_009764505.1
	Trematomus_bernacchii	40690	99.8252		actinopterygii	Chordata	Actinopteri	Perciformes	Nototheniidae	GCF_902827165.1	GCA_902827105.1
	Betta_splendens	158456	99.8246		actinopterygii	Chordata	Actinopteri	Anabantiformes	Osphronemidae	GCF_900634795.3	GCA_003650155.1
	Calypte_anna	9244	99.8229		aves	Chordata	Aves	Apodiformes	Trochilidae	GCF_003957555.1	GCA_003957575.1
	Echeneis_naucrates	173247	99.8224		actinopterygii	Chordata	Actinopteri	Carangiformes	Echeneidae	GCF_900963305.1	GCA_900963505.1
	Parambassis_ranga	210632	99.816		actinopterygii	Chordata	Actinopteri		Ambassidae	GCF_900634625.1	GCA_900651595.1
	Esox_lucius	8010	99.812		actinopterygii	Chordata	Actinopteri	Esociformes	Esocidae	GCF_011004845.1	GCA_000721915.3
	Oreochromis_niloticus	8128	99.8113		actinopterygii	Chordata	Actinopteri	Cichliformes	Cichlidae	GCF_001858045.2	GCA_922820385.1
	Chlamydotis_macqueenii	187382	99.8112		aves	Chordata	Aves	Gruiformes	Otididae	GCF_000695195.1	GCA_011800025.1
	Chiroxiphia_lanceolata	296741	99.8089		passeriformes	Chordata	Aves	Passeriformes	Pipridae	GCF_009829145.1	GCA_009829205.1
	Pangasianodon_hypophthalmus	310915	99.8089		actinopterygii	Chordata	Actinopteri	Siluriformes	Pangasiidae	GCF_009078355.1	GCA_003671635.1
	Lates_calcarifer	8187	99.8078		actinopterygii	Chordata	Actinopteri		Centropomidae	GCF_001640805.1	GCA_001010145.1
	Periophthalmus_magnuspinnatus	409849	99.8035		actinopterygii	Chordata	Actinopteri	Gobiiformes	Gobiidae	GCF_009829125.1	GCA_000787105.1
	Oncorhynchus_tshawytscha	74940	99.8026		actinopterygii	Chordata	Actinopteri	Salmoniformes	Salmonidae	GCF_018296145.1	GCA_002831465.1
	Sparus_aurata	8175	99.8011		actinopterygii	Chordata	Actinopteri	Spariformes	Sparidae	GCF_900880675.1	GCA_003309015.1
	Carcharodon_carcharias	13397	99.801		vertebrata	Chordata	Chondrichthyes	Lamniformes	Alopiidae	GCF_017639515.1	GCA_003604245.1
	Cariama_cristata	54380	99.7969		aves	Chordata	Aves	Cariamiformes	Cariamidae	GCF_000690535.1	GCA_009819485.1
	Colossoma_macropomum	42526	99.7948		actinopterygii	Chordata	Actinopteri	Characiformes	Serrasalmidae	GCF_904425465.1	GCA_012026605.1
	Rhinatrema_bivittatum	194408	99.7911		tetrapoda	Chordata	Amphibia	Gymnophiona	Rhinatrematidae	GCF_901001135.1	GCA_901001175.1
	Plectropomus_leopardus	160734	99.7882		actinopterygii	Chordata	Actinopteri	Perciformes	Serranidae	GCF_008729295.1	GCA_011397275.1
	Pseudonaja_textilis	8673	99.7871		sauropsida	Chordata	Lepidosauria	Squamata	Elapidae	GCF_900518735.1	GCA_900608585.1
	Chelonia_mydas	8469	99.7759		sauropsida	Chordata		Testudines	Cheloniidae	GCF_015237465.2	GCA_000344595.1
	Neolamprologus_brichardi	32507	99.7639		actinopterygii	Chordata	Actinopteri	Cichliformes	Cichlidae	GCF_000239395.1	GCA_015107025.1
	Phasianus_colchicus	9054	99.7624		aves	Chordata	Aves	Galliformes	Phasianidae	GCF_004143745.1	GCA_015227605.1
	Molothrus_ater	84834	99.762		passeriformes	Chordata	Aves	Passeriformes	Icteridae	GCF_012460135.1	GCA_013401155.1
	Chrysemys_picta	8479	99.7595		sauropsida	Chordata		Testudines	Emydidae	GCF_000241765.4	GCA_011386835.1
	Gouania_willdenowi	441366	99.7592		actinopterygii	Chordata	Actinopteri	Blenniiformes	Gobiesocidae	GCF_900634775.1	GCA_900650505.1
	Bufo_bufo	8384	99.7555		tetrapoda	Chordata	Amphibia	Anura	Bufonidae	GCF_905171765.1	GCA_905171715.1
	Dryobates_pubescens	118200	99.7496		aves	Chordata	Aves	Piciformes	Picidae	GCF_000699005.1	GCA_014839835.1
	Gallus_gallus	9031	99.7493		aves	Chordata	Aves	Galliformes	Phasianidae	GCF_016699485.2	GCA_000002315.5
	Calidris_pugnax	198806	99.7488		aves	Chordata	Aves	Charadriiformes	Scolopacidae	GCF_001431845.1	GCA_001458055.1
	Falco_naumanni	148594	99.7478		aves	Chordata	Aves	Falconiformes	Falconidae	GCF_017639655.2	GCA_017639645.1
	Gopherus_evgoodei	1825980	99.7384		sauropsida	Chordata		Testudines	Testudinidae	GCF_007399415.2	GCA_007399395.1
	Microcaecilia_unicolor	1415580	99.7366		tetrapoda	Chordata	Amphibia	Gymnophiona	Siphonopidae	GCF_901765095.1	GCA_901765105.1
	Sebastes_umbrosus	72105	99.7352		actinopterygii	Chordata	Actinopteri	Perciformes	Sebastidae	GCF_015220745.1	GCA_015220095.1
	Pygoscelis_adeliae	9238	99.7336		aves	Chordata	Aves	Sphenisciformes	Spheniscidae	GCF_000699105.1	GCA_003264635.1
	Clupea_harengus	7950	99.7315		actinopterygii	Chordata	Actinopteri	Clupeiformes	Clupeidae	GCF_900700415.2	GCA_902175115.3
	Oncorhynchus_mykiss	8022	99.7246		actinopterygii	Chordata	Actinopteri	Salmoniformes	Salmonidae	GCF_013265735.2	GCA_900005705.1
	Gadus_morhua	8049	99.7229		actinopterygii	Chordata	Actinopteri	Gadiformes	Gadidae	GCF_902167405.1	GCA_010882105.1
	Motacilla_alba	45807	99.7218		passeriformes	Chordata	Aves	Passeriformes	Motacillidae	GCF_015832195.1	GCA_015832205.1
	Gambusia_affinis	33528	99.716		cyprinodontiformes	Chordata	Actinopteri	Cyprinodontiformes	Poeciliidae	GCF_019740435.1	GCA_003097735.1
	Aythya_fuligula	219594	99.7158		aves	Chordata	Aves	Anseriformes	Anatidae	GCF_009819795.1	GCA_009819845.1
	Lonchura_striata	40157	99.7156		passeriformes	Chordata	Aves	Passeriformes	Estrildidae	GCF_005870125.1	GCA_021869885.1
	Haplochromis_burtoni	8153	99.7142		actinopterygii	Chordata	Actinopteri	Cichliformes	Cichlidae	GCF_018398535.1	GCA_015108015.1
	Notechis_scutatus	8663	99.714		sauropsida	Chordata	Lepidosauria	Squamata	Elapidae	GCF_900518725.1	GCA_900608555.1
	Anser_cygnoides	8845	99.7133		aves	Chordata	Aves	Anseriformes	Anatidae	GCF_000971095.1	GCA_013030995.1
	Paralichthys_olivaceus	8255	99.7108		actinopterygii	Chordata	Actinopteri	Pleuronectiformes	Paralichthyidae	GCF_001970005.1	GCA_001904815.2
	Scleropages_formosus	113540	99.7097		actinopterygii	Chordata	Actinopteri	Osteoglossiformes	Osteoglossidae	GCF_900964775.1	GCA_001624245.1
	Pungitius_pungitius	134920	99.7088		actinopterygii	Chordata	Actinopteri	Perciformes	Gasterosteidae	GCF_902500615.1	GCA_003399555.1
	Chanos_chanos	29144	99.7031		actinopterygii	Chordata	Actinopteri	Gonorynchiformes	Chanidae	GCF_902362185.1	GCA_018691325.1
	Notolabrus_celidotus	1203425	99.7029		actinopterygii	Chordata	Actinopteri	Labriformes	Labridae	GCF_009762535.1	GCA_009762545.1
	Thamnophis_elegans	35005	99.6961		sauropsida	Chordata	Lepidosauria	Squamata	Colubridae	GCF_009769535.1	GCA_009769695.1
	Tyto_alba	56313	99.6929		aves	Chordata	Aves	Strigiformes	Tytonidae	GCF_018691265.1	GCA_000687205.1
	Astyanax_mexicanus	7994	99.6876		actinopterygii	Chordata	Actinopteri	Characiformes	Characidae	GCF_000372685.2	GCA_004802775.1
	Seriola_lalandi	302047	99.6865		actinopterygii	Chordata	Actinopteri	Carangiformes	Carangidae	GCF_002814215.1	GCA_003054885.1
	Cuculus_canorus	55661	99.6827		aves	Chordata	Aves	Cuculiformes	Cuculidae	GCF_000709325.1	GCA_017976375.1
	Megalops_cyprinoides	118141	99.6802		actinopterygii	Chordata	Actinopteri	Elopiformes	Megalopidae	GCF_013368585.1	GCA_013368575.1
	Gasterosteus_aculeatus	69293	99.671		actinopterygii	Chordata	Actinopteri	Perciformes	Gasterosteidae	GCF_016920845.1	GCA_006229165.1
	Scatophagus_argus	75038	99.666		actinopterygii	Chordata	Actinopteri		Scatophagidae	GCF_020382885.2	GCA_020382915.1
	Hirundo_rustica	43150	99.6608		passeriformes	Chordata	Aves	Passeriformes	Hirundinidae	GCF_015227805.1	GCA_015227815.3
	Acipenser_ruthenus	7906	99.6551		actinopterygii	Chordata	Actinopteri	Acipenseriformes	Acipenseridae	GCF_010645085.1	GCA_004119895.1
	Pimephales_promelas	90988	99.652		actinopterygii	Chordata	Actinopteri	Cypriniformes	Leuciscidae	GCF_016745375.1	GCA_000700825.1
	Salarias_fasciatus	181472	99.6512		actinopterygii	Chordata	Actinopteri	Blenniiformes	Blenniidae	GCF_902148845.1	GCA_902148835.1
	Zonotrichia_albicollis	44394	99.647		passeriformes	Chordata	Aves	Passeriformes	Passerellidae	GCF_000385455.1	GCA_002850735.1
	Anas_platyrhynchos	8839	99.6435		aves	Chordata	Aves	Anseriformes	Anatidae	GCF_015476345.1	GCA_002224895.1
	Thunnus_albacares	8236	99.6398		actinopterygii	Chordata	Actinopteri	Scombriformes	Scombridae	GCF_914725855.1	GCA_914744365.1
	Oryzias_melastigma	30732	99.6384		actinopterygii	Chordata	Actinopteri	Beloniformes	Adrianichthyidae	GCF_002922805.2	GCA_014170095.1
	Scyliorhinus_canicula	7830	99.6314		vertebrata	Chordata	Chondrichthyes	Carcharhiniformes	Scyliorhinidae	GCF_902713615.1	GCA_902713625.2
	Electrophorus_electricus	8005	99.6275		actinopterygii	Chordata	Actinopteri	Gymnotiformes	Gymnotidae	GCF_013358815.1	GCA_003665695.2
	Amblyraja_radiata	386614	99.6166		vertebrata	Chordata	Chondrichthyes	Rajiformes	Rajidae	GCF_010909765.2	GCA_010909745.1
	Thunnus_maccoyii	8240	99.6056		actinopterygii	Chordata	Actinopteri	Scombriformes	Scombridae	GCF_910596095.1	GCA_910596085.1
	Melopsittacus_undulatus	13146	99.6024		aves	Chordata	Aves	Psittaciformes	Psittaculidae	GCF_012275295.1	GCA_000238935.1
	Geotrypetes_seraphini	260995	99.5991		tetrapoda	Chordata	Amphibia	Gymnophiona	Dermophiidae	GCF_902459505.1	GCA_902459495.1
	Lacerta_agilis	80427	99.5879		sauropsida	Chordata	Lepidosauria	Squamata	Lacertidae	GCF_009819535.1	GCA_009819545.1
	Petromyzon_marinus	7757	99.5808		vertebrata	Chordata	Hyperoartia	Petromyzontiformes	Petromyzontidae	GCF_010993605.1	GCA_010993595.1
	Catharus_ustulatus	91951	99.5508		passeriformes	Chordata	Aves	Passeriformes	Turdidae	GCF_009819885.2	GCA_009819505.2
	Myripristis_murdjan	586833	99.54		actinopterygii	Chordata	Actinopteri	Holocentriformes	Holocentridae	GCF_902150065.1	GCA_902148815.1
	Coturnix_japonica	93934	99.4898		aves	Chordata	Aves	Galliformes	Phasianidae	GCF_001577835.2	GCA_000511605.2
	Larimichthys_crocea	215358	99.4757		actinopterygii	Chordata	Actinopteri		Sciaenidae	GCF_000972845.2	GCA_000742935.1
	Taeniopygia_guttata	59729	99.4553		passeriformes	Chordata	Aves	Passeriformes	Estrildidae	GCF_003957565.2	GCA_003957525.2
	Carassius_auratus	7957	99.4524		actinopterygii	Chordata	Actinopteri	Cypriniformes	Cyprinidae	GCF_003368295.1	GCA_019720715.1
	Poecilia_formosa	48698	99.4436		cyprinodontiformes	Chordata	Actinopteri	Cyprinodontiformes	Poeciliidae	GCF_000485575.1	GCA_013036135.2
	Danio_rerio	7955	99.4154		actinopterygii	Chordata	Actinopteri	Cypriniformes	Danionidae	GCF_000002035.6	GCA_903798165.1
	Anguilla_anguilla	7936	99.3995		actinopterygii	Chordata	Actinopteri	Anguilliformes	Anguillidae	GCF_013347855.1	GCA_000695075.1
	Cyprinus_carpio	7962	99.3004		actinopterygii	Chordata	Actinopteri	Cypriniformes	Cyprinidae	GCF_018340385.1	GCA_004011595.1
	Podarcis_muralis	64176	99.2511		sauropsida	Chordata	Lepidosauria	Squamata	Lacertidae	GCF_004329235.1	GCA_014706415.1
	Rana_temporaria	8407	99.1862		tetrapoda	Chordata	Amphibia	Anura	Ranidae	GCF_905171775.1	GCA_009802015.1
	Fundulus_heteroclitus	8078	99.1485		cyprinodontiformes	Chordata	Actinopteri	Cyprinodontiformes	Fundulidae	GCF_011125445.2	GCA_000826765.1
	Oryzias_latipes	8090	98.8898		actinopterygii	Chordata	Actinopteri	Beloniformes	Adrianichthyidae	GCF_002234675.1	GCA_002234715.1
	Mastacembelus_armatus	205130	98.5845		actinopterygii	Chordata	Actinopteri	Synbranchiformes	Mastacembelidae	GCF_900324485.2	GCA_019455535.1
	Anabas_testudineus	64144	98.5166		actinopterygii	Chordata	Actinopteri	Anabantiformes	Anabantidae	GCF_900324465.2	GCA_900302665.1
Plants	Nymphaea_colorata	210225	99.9861		embryophyta	Streptophyta	Magnoliopsida	Nymphaeales	Nymphaeaceae	GCF_008831285.1	GCA_902499525.1
	Musa_acuminata	4641	99.9838		liliopsida	Streptophyta	Magnoliopsida	Zingiberales	Musaceae	GCF_000313855.2	GCA_904845865.1
	Aegilops_tauschii	37682	99.9827		poales	Streptophyta	Magnoliopsida	Poales	Poaceae	GCF_002575655.2	GCA_000347335.2
	Carica_papaya	3649	99.97		brassicales	Streptophyta	Magnoliopsida	Brassicales	Caricaceae	GCF_000150535.2	GCA_021527605.1
	Arachis_ipaensis	130454	99.9648		fabales	Streptophyta	Magnoliopsida	Fabales	Fabaceae	GCF_000816755.2	GCA_013265535.1
	Triticum_dicoccoides	85692	99.9628		poales	Streptophyta	Magnoliopsida	Poales	Poaceae	GCF_002162155.1	GCA_009802035.1
	Jatropha_curcas	180498	99.9623		eudicots	Streptophyta	Magnoliopsida	Malpighiales	Euphorbiaceae	GCF_014843425.1	GCA_000208675.2
	Cajanus_cajan	3821	99.958		fabales	Streptophyta	Magnoliopsida	Fabales	Fabaceae	GCF_000340665.1	GCA_000230855.2
	Eutrema_salsugineum	72664	99.9515		brassicales	Streptophyta	Magnoliopsida	Brassicales	Brassicaceae	GCF_000478725.1	GCA_016617915.1
	Gossypium_raimondii	29730	99.9468		eudicots	Streptophyta	Magnoliopsida	Malvales	Malvaceae	GCF_000327365.1	GCA_013467475.1
	Benincasa_hispida	102211	99.9453		eudicots	Streptophyta	Magnoliopsida	Cucurbitales	Cucurbitaceae	GCF_009727055.1	GCA_016987355.1
	Punica_granatum	22663	99.9317		eudicots	Streptophyta	Magnoliopsida	Myrtales	Lythraceae	GCF_007655135.1	GCA_002837095.1
	Gossypium_arboreum	29729	99.9299		eudicots	Streptophyta	Magnoliopsida	Malvales	Malvaceae	GCF_000612285.1	GCA_000787975.1
	Papaver_somniferum	3469	99.9266		embryophyta	Streptophyta	Magnoliopsida	Ranunculales	Papaveraceae	GCF_003573695.1	GCA_010119995.1
	Lupinus_angustifolius	3871	99.9233		fabales	Streptophyta	Magnoliopsida	Fabales	Fabaceae	GCF_001865875.1	GCA_002285895.2
	Nelumbo_nucifera	4432	99.9227		embryophyta	Streptophyta	Magnoliopsida	Proteales	Nelumbonaceae	GCF_000365185.1	GCA_003033695.1
	Ricinus_communis	3988	99.9078		eudicots	Streptophyta	Magnoliopsida	Malpighiales	Euphorbiaceae	GCF_000151685.1	GCA_019578655.1
	Solanum_pennellii	28526	99.9071		solanales	Streptophyta	Magnoliopsida	Solanales	Solanaceae	GCF_001406875.1	GCA_000577875.1
	Spinacia_oleracea	3562	99.9054		eudicots	Streptophyta	Magnoliopsida	Caryophyllales	Chenopodiaceae	GCF_002007265.1	GCA_000510995.2
	Arachis_hypogaea	3818	99.8991		fabales	Streptophyta	Magnoliopsida	Fabales	Fabaceae	GCF_003086295.2	GCA_016103905.1
	Nicotiana_attenuata	49451	99.8843		solanales	Streptophyta	Magnoliopsida	Solanales	Solanaceae	GCF_001879085.1	GCA_002018495.1
	Prunus_persica	3760	99.8816		eudicots	Streptophyta	Magnoliopsida	Rosales	Rosaceae	GCF_000346465.2	GCA_018340835.1
	Vigna_angularis	3914	99.8543		fabales	Streptophyta	Magnoliopsida	Fabales	Fabaceae	GCF_001190045.1	GCA_000465365.1
	Glycine_max	3847	99.8536		fabales	Streptophyta	Magnoliopsida	Fabales	Fabaceae	GCF_000004515.6	GCA_001269945.2
	Prunus_avium	42229	99.8498		eudicots	Streptophyta	Magnoliopsida	Rosales	Rosaceae	GCF_002207925.1	GCA_003946875.1
	Setaria_italica	4555	99.8445		poales	Streptophyta	Magnoliopsida	Poales	Poaceae	GCF_000263155.2	GCA_001652605.1
	Cicer_arietinum	3827	99.8386		fabales	Streptophyta	Magnoliopsida	Fabales	Fabaceae	GCF_000331145.1	GCA_006345785.1
	Setaria_viridis	4556	99.8375		poales	Streptophyta	Magnoliopsida	Poales	Poaceae	GCF_005286985.1	GCA_012934335.1
	Solanum_lycopersicum	4081	99.8338		solanales	Streptophyta	Magnoliopsida	Solanales	Solanaceae	GCF_000188115.4	GCA_016860505.2
	Sesamum_indicum	4182	99.8306		eudicots	Streptophyta	Magnoliopsida	Lamiales	Pedaliaceae	GCF_000512975.1	GCA_000975565.1
	Cucumis_melo	3656	99.8218		eudicots	Streptophyta	Magnoliopsida	Cucurbitales	Cucurbitaceae	GCF_000313045.1	GCA_020920065.1
	Glycine_soja	3848	99.7903		fabales	Streptophyta	Magnoliopsida	Fabales	Fabaceae	GCF_004193775.1	GCA_000722935.2
	Nicotiana_tabacum	4097	99.7845		solanales	Streptophyta	Magnoliopsida	Solanales	Solanaceae	GCF_000715135.1	GCA_000715095.1
	Brachypodium_distachyon	15368	99.7822		poales	Streptophyta	Magnoliopsida	Poales	Poaceae	GCF_000005505.3	GCA_001742125.1
	Vigna_radiata	157791	99.7711		fabales	Streptophyta	Magnoliopsida	Fabales	Fabaceae	GCF_000741045.1	GCA_001584445.1
	Capsicum_annuum	4072	99.7669		solanales	Streptophyta	Magnoliopsida	Solanales	Solanaceae	GCF_000710875.1	GCA_000950795.1
	Juglans_regia	51240	99.7395		eudicots	Streptophyta	Magnoliopsida	Fagales	Juglandaceae	GCF_001411555.2	GCA_002916465.2
	Gossypium_hirsutum	3635	99.7366		eudicots	Streptophyta	Magnoliopsida	Malvales	Malvaceae	GCF_007990345.1	GCA_000987745.1
	Camelina_sativa	90675	99.7278		brassicales	Streptophyta	Magnoliopsida	Brassicales	Brassicaceae	GCF_000633955.1	GCA_000496875.1
	Erigeron_canadensis	72917	99.7275		eudicots	Streptophyta	Magnoliopsida	Asterales	Asteraceae	GCF_010389155.1	GCA_000775935.1
	Auxenochlorella_protothecoides	3075	99.7061		chlorophyta	Chlorophyta	Trebouxiophyceae	Chlorellales	Chlorellaceae	GCF_000733215.1	GCA_002154875.1
	Oryza_sativa	4530	99.7022		poales	Streptophyta	Magnoliopsida	Poales	Poaceae	GCF_001433935.1	GCA_003865215.1
	Phoenix_dactylifera	42345	99.7014		liliopsida	Streptophyta	Magnoliopsida	Arecales	Arecaceae	GCF_009389715.1	GCA_007821505.1
	Prunus_dulcis	3755	99.7002		eudicots	Streptophyta	Magnoliopsida	Rosales	Rosaceae	GCF_902201215.1	GCA_008632915.2
	Cucumis_sativus	3659	99.6938		eudicots	Streptophyta	Magnoliopsida	Cucurbitales	Cucurbitaceae	GCF_000004075.3	GCA_016161715.1
	Hordeum_vulgare	4513	99.6882		poales	Streptophyta	Magnoliopsida	Poales	Poaceae	GCF_904849725.1	GCA_907165085.1
	Ziziphus_jujuba	326968	99.6789		eudicots	Streptophyta	Magnoliopsida	Rosales	Rhamnaceae	GCF_000826755.1	GCA_001835785.2
	Dioscorea_cayenensis	29710	99.6403		liliopsida	Streptophyta	Magnoliopsida	Dioscoreales	Dioscoreaceae	GCF_009730915.1	GCA_002240015.2
	Ananas_comosus	4615	99.6385		poales	Streptophyta	Magnoliopsida	Poales	Bromeliaceae	GCF_001540865.1	GCA_001661175.1
	Hibiscus_syriacus	106335	99.618		eudicots	Streptophyta	Magnoliopsida	Malvales	Malvaceae	GCF_006381635.1	GCA_001696755.1
	Theobroma_cacao	3641	99.6133		eudicots	Streptophyta	Magnoliopsida	Malvales	Malvaceae	GCF_000208745.1	GCA_000403535.1
	Phaseolus_vulgaris	3885	99.6088		fabales	Streptophyta	Magnoliopsida	Fabales	Fabaceae	GCF_000499845.1	GCA_015708805.1
	Vigna_unguiculata	3917	99.5999		fabales	Streptophyta	Magnoliopsida	Fabales	Fabaceae	GCF_004118075.1	GCA_019650155.1
	Sorghum_bicolor	4558	99.5938		poales	Streptophyta	Magnoliopsida	Poales	Poaceae	GCF_000003195.3	GCA_008000285.1
	Momordica_charantia	3673	99.5813		eudicots	Streptophyta	Magnoliopsida	Cucurbitales	Cucurbitaceae	GCF_001995035.1	GCA_900491585.1
	Citrus_sinensis	2711	99.532		eudicots	Streptophyta	Magnoliopsida	Sapindales	Rutaceae	GCF_000317415.1	GCA_022201045.1
	Zingiber_officinale	94328	99.5249		liliopsida	Streptophyta	Magnoliopsida	Zingiberales	Zingiberaceae	GCF_018446385.1	GCA_011317585.1
	Arabidopsis_thaliana	3702	99.522		brassicales	Streptophyta	Magnoliopsida	Brassicales	Brassicaceae	GCF_000001735.4	GCA_902460275.1
	Elaeis_guineensis	51953	99.5064		liliopsida	Streptophyta	Magnoliopsida	Arecales	Arecaceae	GCF_000442705.1	GCA_001672495.1
	Trifolium_pratense	57577	99.4994		fabales	Streptophyta	Magnoliopsida	Fabales	Fabaceae	GCF_020283565.1	GCA_900079335.1
	Eucalyptus_grandis	71139	99.4652		eudicots	Streptophyta	Magnoliopsida	Myrtales	Myrtaceae	GCF_016545825.1	GCA_000612305.1
	Olea_europaea	4146	99.4647		eudicots	Streptophyta	Magnoliopsida	Lamiales	Oleaceae	GCF_002742605.1	GCA_900603015.1
	Panicum_hallii	206008	99.4496		poales	Streptophyta	Magnoliopsida	Poales	Poaceae	GCF_002211085.1	GCA_003061485.1
	Hevea_brasiliensis	3981	99.4058		eudicots	Streptophyta	Magnoliopsida	Malpighiales	Euphorbiaceae	GCF_001654055.1	GCA_002003025.1
	Triticum_aestivum	4565	99.3532		poales	Streptophyta	Magnoliopsida	Poales	Poaceae	GCF_018294505.1	GCA_900067735.1
	Cannabis_sativa	3483	99.3487		eudicots	Streptophyta	Magnoliopsida	Rosales	Cannabaceae	GCF_900626175.2	GCA_003417725.2
	Mangifera_indica	29780	99.336		eudicots	Streptophyta	Magnoliopsida	Sapindales	Anacardiaceae	GCF_011075055.1	GCA_021014495.1
	Brassica_napus	3708	99.3277		brassicales	Streptophyta	Magnoliopsida	Brassicales	Brassicaceae	GCF_000686985.2	GCA_014170575.1
	Brassica_oleracea	3712	99.2881		brassicales	Streptophyta	Magnoliopsida	Brassicales	Brassicaceae	GCF_000695525.1	GCA_018177695.1
	Arachis_duranensis	130453	99.2515		fabales	Streptophyta	Magnoliopsida	Fabales	Fabaceae	GCF_000817695.2	GCA_001687015.1
	Pyrus_x_bretschneideri	225117	99.222		eudicots	Streptophyta	Magnoliopsida	Rosales	Rosaceae	GCF_000315295.1	GCA_019419815.1
	Medicago_truncatula	3880	99.2114		fabales	Streptophyta	Magnoliopsida	Fabales	Fabaceae	GCF_003473485.1	GCA_002251935.1
	Carya_illinoinensis	32201	99.1998		eudicots	Streptophyta	Magnoliopsida	Fagales	Juglandaceae	GCF_018687715.1	GCA_018689215.1
	Tripterygium_wilfordii	458696	99.1864		eudicots	Streptophyta	Magnoliopsida	Celastrales	Celastraceae	GCF_013401445.1	GCA_016880815.1
	Beta_vulgaris	161934	99.1233		eudicots	Streptophyta	Magnoliopsida	Caryophyllales	Chenopodiaceae	GCF_000511025.2	GCA_005862445.2
	Zea_mays	4577	99.1164		poales	Streptophyta	Magnoliopsida	Poales	Poaceae	GCF_902167145.1	GCA_002813485.1
	Vitis_vinifera	29760	99.1123		eudicots	Streptophyta	Magnoliopsida	Vitales	Vitaceae	GCF_000003745.3	GCA_903992495.4
	Malus_domestica	3750	99.0817		eudicots	Streptophyta	Magnoliopsida	Rosales	Rosaceae	GCF_002114115.1	GCA_916048125.1
	Arabidopsis_lyrata	59689	99.039		brassicales	Streptophyta	Magnoliopsida	Brassicales	Brassicaceae	GCF_000004255.2	GCA_900205625.1
	Lactuca_sativa	4236	99.0352		eudicots	Streptophyta	Magnoliopsida	Asterales	Asteraceae	GCF_002870075.2	GCA_900198505.1
	Camellia_sinensis	4442	98.8503		eudicots	Streptophyta	Magnoliopsida	Ericales	Theaceae	GCF_004153795.1	GCA_020536795.1
	Solanum_tuberosum	4113	98.8285		solanales	Streptophyta	Magnoliopsida	Solanales	Solanaceae	GCF_000226075.1	GCA_010127505.1
	Brassica_rapa	3711	98.8255		brassicales	Streptophyta	Magnoliopsida	Brassicales	Brassicaceae	GCF_000309985.2	GCA_003434825.1
	Chenopodium_quinoa	63459	98.7952		eudicots	Streptophyta	Magnoliopsida	Caryophyllales	Chenopodiaceae	GCF_001683475.1	GCA_001742885.1
	Manihot_esculenta	3983	98.48		eudicots	Streptophyta	Magnoliopsida	Malpighiales	Euphorbiaceae	GCF_001659605.2	GCA_000737105.1
	Raphanus_sativus	3726	98.4594		brassicales	Streptophyta	Magnoliopsida	Brassicales	Brassicaceae	GCF_000801105.1	GCA_019705955.1
Invertebrates	Sphaeroforma_arctica	72019	99.997		eukaryota		Ichthyosporea	Ichthyophonida		GCF_001186125.1	GCA_008580545.1
	Drosophila_erecta	7220	99.9902		diptera	Arthropoda	Insecta	Diptera	Drosophilidae	GCF_003286155.1	GCA_000005135.1
	Drosophila_ananassae	7217	99.9883		diptera	Arthropoda	Insecta	Diptera	Drosophilidae	GCF_017639315.1	GCA_018148915.1
	Nasonia_vitripennis	7425	99.981		hymenoptera	Arthropoda	Insecta	Hymenoptera	Pteromalidae	GCF_009193385.2	GCA_000002325.2
	Drosophila_grimshawi	7222	99.9795		diptera	Arthropoda	Insecta	Diptera	Drosophilidae	GCF_018153295.1	GCA_000005155.1
	Acyrthosiphon_pisum	7029	99.9759		hemiptera	Arthropoda	Insecta	Hemiptera	Aphididae	GCF_005508785.1	GCA_000142985.2
	Varroa_destructor	109461	99.9722		arachnida	Arthropoda	Arachnida	Mesostigmata	Varroidae	GCF_002443255.1	GCA_000181155.2
	Drosophila_ficusphila	30025	99.9719		diptera	Arthropoda	Insecta	Diptera	Drosophilidae	GCF_018152265.1	GCA_000220665.2
	Drosophila_sechellia	7238	99.9718		diptera	Arthropoda	Insecta	Diptera	Drosophilidae	GCF_004382195.1	GCA_000005215.1
	Drosophila_mojavensis	7230	99.9693		diptera	Arthropoda	Insecta	Diptera	Drosophilidae	GCF_018153725.1	GCA_000005175.1
	Vespa_mandarinia	7446	99.9592		hymenoptera	Arthropoda	Insecta	Hymenoptera	Vespidae	GCF_014083535.2	GCA_014083525.1
	Amphimedon_queenslandica	400682	99.9584		metazoa	Porifera	Demospongiae	Haplosclerida	Niphatidae	GCF_000090795.1	GCA_016292275.1
	Loa_loa	7209	99.9582		nematoda	Nematoda	Chromadorea	Rhabditida	Onchocercidae	GCF_000183805.2	GCA_000733445.1
	Camponotus_floridanus	104421	99.9574		hymenoptera	Arthropoda	Insecta	Hymenoptera	Formicidae	GCF_003227725.1	GCA_000147175.1
	Orbicella_faveolata	48498	99.9569		metazoa	Cnidaria	Anthozoa	Scleractinia	Merulinidae	GCF_002042975.1	GCA_001896105.1
	Echinococcus_granulosus	6210	99.9551		metazoa	Platyhelminthes	Cestoda	Cyclophyllidea	Taeniidae	GCF_000524195.1	GCA_021556725.1
	Harpegnathos_saltator	610380	99.9522		hymenoptera	Arthropoda	Insecta	Hymenoptera	Formicidae	GCF_003227715.1	GCA_000147195.1
	Drosophila_busckii	30019	99.9517		diptera	Arthropoda	Insecta	Diptera	Drosophilidae	GCF_011750605.1	GCA_001277935.1
	Anopheles_albimanus	7167	99.951		diptera	Arthropoda	Insecta	Diptera	Culicidae	GCF_013758885.1	GCA_000349125.2
	Ooceraea_biroi	2015173	99.9488		hymenoptera	Arthropoda	Insecta	Hymenoptera	Formicidae	GCF_003672135.1	GCA_000611835.1
	Monomorium_pharaonis	307658	99.9342		hymenoptera	Arthropoda	Insecta	Hymenoptera	Formicidae	GCF_013373865.1	GCA_003575265.1
	Caenorhabditis_briggsae	6238	99.9338		nematoda	Nematoda	Chromadorea	Rhabditida	Rhabditidae	GCF_000004555.2	GCA_021491975.1
	Anopheles_arabiensis	7173	99.9311		diptera	Arthropoda	Insecta	Diptera	Culicidae	GCF_016920715.1	GCA_000349185.1
	Anopheles_merus	30066	99.9214		diptera	Arthropoda	Insecta	Diptera	Culicidae	GCF_017562075.2	GCA_000473845.2
	Bombyx_mori	7091	99.921		lepidoptera	Arthropoda	Insecta	Lepidoptera	Bombycidae	GCF_014905235.1	GCA_000151715.1
	Frieseomelitta_varia	561572	99.9174		hymenoptera	Arthropoda	Insecta	Hymenoptera	Apidae	GCF_011392965.1	GCA_019969155.1
	Drosophila_miranda	7229	99.9169		diptera	Arthropoda	Insecta	Diptera	Drosophilidae	GCF_003369915.1	GCA_001014365.1
	Neodiprion_pinetum	441929	99.9113		hymenoptera	Arthropoda	Insecta	Hymenoptera	Diprionidae	GCF_021155775.1	GCA_004916985.1
	Hydra_vulgaris	6087	99.9112		metazoa	Cnidaria	Hydrozoa	Anthoathecata	Hydridae	GCF_000004095.1	GCA_000219015.1
	Bombus_terrestris	30195	99.9035		hymenoptera	Arthropoda	Insecta	Hymenoptera	Apidae	GCF_000214255.1	GCA_910592195.1
	Solenopsis_invicta	13686	99.9032		hymenoptera	Arthropoda	Insecta	Hymenoptera	Formicidae	GCF_016802725.1	GCA_018691235.1
	Scaptodrosophila_lebanonensis	7225	99.8961		diptera	Arthropoda	Insecta	Diptera	Drosophilidae	GCF_003285725.1	GCA_001014445.1
	Neodiprion_lecontei	441921	99.8927		hymenoptera	Arthropoda	Insecta	Hymenoptera	Diprionidae	GCF_001263575.1	GCA_021901455.1
	Apis_dorsata	7462	99.879		hymenoptera	Arthropoda	Insecta	Hymenoptera	Apidae	GCF_000469605.1	GCA_009792835.1
	Osmia_bicornis	1437190	99.86		hymenoptera	Arthropoda	Insecta	Hymenoptera	Megachilidae	GCF_907164935.1	GCA_004153925.1
	Cimex_lectularius	79782	99.8564		hemiptera	Arthropoda	Insecta	Hemiptera	Cimicidae	GCF_000648675.2	GCA_001460545.1
	Drosophila_novamexicana	47314	99.854		diptera	Arthropoda	Insecta	Diptera	Drosophilidae	GCF_003285875.2	GCA_900465405.1
	Apis_cerana	7461	99.8532		hymenoptera	Arthropoda	Insecta	Hymenoptera	Apidae	GCF_001442555.1	GCA_019250055.1
	Diuraphis_noxia	143948	99.8375		hemiptera	Arthropoda	Insecta	Hemiptera	Aphididae	GCF_001186385.1	GCA_001465515.1
	Pararge_aegeria	116150	99.8355		lepidoptera	Arthropoda	Insecta	Lepidoptera	Nymphalidae	GCF_905163445.1	GCA_905163545.1
	Glossina_fuscipes	7396	99.8337		diptera	Arthropoda	Insecta	Diptera	Glossinidae	GCF_014805625.1	GCA_000671735.1
	Drosophila_rhopaloa	1041015	99.8327		diptera	Arthropoda	Insecta	Diptera	Drosophilidae	GCF_018152115.1	GCA_000236305.2
	Leptopilina_heterotoma	63436	99.8166		hymenoptera	Arthropoda	Insecta	Hymenoptera	Figitidae	GCF_015476425.1	GCA_010016045.1
	Caenorhabditis_elegans	6239	99.8132		nematoda	Nematoda	Chromadorea	Rhabditida	Rhabditidae	GCF_000002985.6	GCA_016989455.1
	Drosophila_eugracilis	29029	99.81		diptera	Arthropoda	Insecta	Diptera	Drosophilidae	GCF_018153835.1	GCA_000236325.2
	Pieris_brassicae	7116	99.8097		lepidoptera	Arthropoda	Insecta	Lepidoptera	Pieridae	GCF_905147105.1	GCA_905147085.1
	Bactrocera_oleae	104688	99.8028		diptera	Arthropoda	Insecta	Diptera	Tephritidae	GCF_001188975.3	GCA_001014625.1
	Portunus_trituberculatus	210409	99.7929		arthropoda	Arthropoda	Malacostraca	Decapoda	Portunidae	GCF_017591435.1	GCA_020740555.1
	Apis_mellifera	7460	99.7824		hymenoptera	Arthropoda	Insecta	Hymenoptera	Apidae	GCF_003254395.2	GCA_003314205.1
	Aphis_gossypii	80765	99.7659		hemiptera	Arthropoda	Insecta	Hemiptera	Aphididae	GCF_004010815.1	GCA_020184165.1
	Bactrocera_tryoni	59916	99.7354		diptera	Arthropoda	Insecta	Diptera	Tephritidae	GCF_016617805.1	GCA_000695345.1
	Asterias_rubens	7604	99.7338		metazoa	Echinodermata	Asteroidea	Forcipulatida	Asteriidae	GCF_902459465.1	GCA_902459445.1
	Dendroctonus_ponderosae	77166	99.7319		endopterygota	Arthropoda	Insecta	Coleoptera	Curculionidae	GCF_000355655.1	GCA_020466585.1
	Opisthorchis_viverrini	6198	99.7247		metazoa	Platyhelminthes	Trematoda	Opisthorchiida	Opisthorchiidae	GCF_000715545.1	GCA_001990785.1
	Maniola_hyperantus	2795564	99.7191		lepidoptera	Arthropoda	Insecta	Lepidoptera	Nymphalidae	GCF_902806685.1	GCA_902806615.1
	Penaeus_vannamei	6689	99.7108		arthropoda	Arthropoda	Malacostraca	Decapoda	Penaeidae	GCF_003789085.1	GCA_003730335.1
	Lepeophtheirus_salmonis	72036	99.6922		arthropoda	Arthropoda	Hexanauplia	Siphonostomatoida	Caligidae	GCF_016086655.3	GCA_905330665.1
	Ceratitis_capitata	7213	99.6877		diptera	Arthropoda	Insecta	Diptera	Tephritidae	GCF_000347755.3	GCA_905071925.1
	Daphnia_magna	35525	99.6718		arthropoda	Arthropoda	Branchiopoda	Diplostraca	Daphniidae	GCF_020631705.1	GCA_001632505.1
	Lucilia_sericata	13632	99.6703		diptera	Arthropoda	Insecta	Diptera	Calliphoridae	GCF_015586225.1	GCA_001014835.1
	Penaeus_monodon	6687	99.6624		arthropoda	Arthropoda	Malacostraca	Decapoda	Penaeidae	GCF_015228065.1	GCA_007890405.1
	Drosophila_hydei	7224	99.6516		diptera	Arthropoda	Insecta	Diptera	Drosophilidae	GCF_003285905.1	GCA_002780465.1
	Drosophila_persimilis	7234	99.6403		diptera	Arthropoda	Insecta	Diptera	Drosophilidae	GCF_003286085.1	GCA_018904465.1
	Ischnura_elegans	197161	99.623		insecta	Arthropoda	Insecta	Odonata	Coenagrionidae	GCF_921293095.1	GCA_921293115.1
	Drosophila_obscura	7282	99.6196		diptera	Arthropoda	Insecta	Diptera	Drosophilidae	GCF_018151105.1	GCA_002217835.1
	Manduca_sexta	7130	99.6002		lepidoptera	Arthropoda	Insecta	Lepidoptera	Sphingidae	GCF_014839805.1	GCA_000262585.1
	Drosophila_melanogaster	7227	99.576		diptera	Arthropoda	Insecta	Diptera	Drosophilidae	GCF_000001215.4	GCA_020141625.1
	Penaeus_japonicus	27405	99.5715		arthropoda	Arthropoda	Malacostraca	Decapoda	Penaeidae	GCF_017312705.1	GCA_002291165.1
	Aricia_agestis	91739	99.5707		lepidoptera	Arthropoda	Insecta	Lepidoptera	Lycaenidae	GCF_905147365.1	GCA_905147165.1
	Galleria_mellonella	7137	99.5691		lepidoptera	Arthropoda	Insecta	Lepidoptera	Pyralidae	GCF_003640425.2	GCA_004355975.1
	Drosophila_virilis	7244	99.5613		diptera	Arthropoda	Insecta	Diptera	Drosophilidae	GCF_003285735.1	GCA_016920725.1
	Drosophila_pseudoobscura	7237	99.5157		diptera	Arthropoda	Insecta	Diptera	Drosophilidae	GCF_009870125.1	GCA_000149495.1
	Drosophila_biarmipes	125945	99.4858		diptera	Arthropoda	Insecta	Diptera	Drosophilidae	GCF_018148935.1	GCA_005234255.1
	Dermatophagoides_pteronyssinus	6956	99.4848		arachnida	Arthropoda	Arachnida	Sarcoptiformes	Pyroglyphidae	GCF_001901225.1	GCA_003076615.3
	Chrysoperla_carnea	189513	99.4435		endopterygota	Arthropoda	Insecta	Neuroptera	Chrysopidae	GCF_905475395.1	GCA_905475295.1
	Pomacea_canaliculata	400727	99.44		mollusca	Mollusca	Gastropoda	Architaenioglossa	Ampullariidae	GCF_003073045.1	GCA_004794335.1
	Drosophila_elegans	30023	99.4259		diptera	Arthropoda	Insecta	Diptera	Drosophilidae	GCF_018152505.1	GCA_011057505.1
	Papilio_xuthus	66420	99.4168		lepidoptera	Arthropoda	Insecta	Lepidoptera	Papilionidae	GCF_000836235.1	GCA_001298345.1
	Pecten_maximus	6579	99.4153		mollusca	Mollusca	Bivalvia	Pectinida	Pectinidae	GCF_902652985.1	GCA_020750765.1
	Drosophila_mauritiana	7226	99.408		diptera	Arthropoda	Insecta	Diptera	Drosophilidae	GCF_004382145.1	GCA_018904475.1
	Trichinella_spiralis	6334	99.4028		nematoda	Nematoda	Enoplea	Trichinellida	Trichinellidae	GCF_000181795.1	GCA_008807815.1
	Drosophila_willistoni	7260	99.3833		diptera	Arthropoda	Insecta	Diptera	Drosophilidae	GCF_000005925.1	GCA_018153465.1
	Trichoplusia_ni	7111	99.3809		lepidoptera	Arthropoda	Insecta	Lepidoptera	Noctuidae	GCF_003590095.1	GCA_003604225.1
	Drosophila_subobscura	7241	99.3769		diptera	Arthropoda	Insecta	Diptera	Drosophilidae	GCF_008121235.1	GCA_018903505.1
	Biomphalaria_glabrata	6526	99.369		mollusca	Mollusca	Gastropoda		Planorbidae	GCF_000457365.1	GCA_014525025.1
	Drosophila_serrata	7274	99.3612		diptera	Arthropoda	Insecta	Diptera	Drosophilidae	GCF_002093755.1	GCA_021223895.1
	Acropora_millepora	45264	99.3589		metazoa	Cnidaria	Anthozoa	Scleractinia	Acroporidae	GCF_013753865.1	GCA_004143615.1
	Danaus_plexippus	13037	99.3368		lepidoptera	Arthropoda	Insecta	Lepidoptera	Nymphalidae	GCF_009731565.1	GCA_018135715.1
	Athalia_rosae	37344	99.3243		hymenoptera	Arthropoda	Insecta	Hymenoptera	Tenthredinidae	GCF_000344095.2	GCA_917207985.1
	Pieris_rapae	64459	99.32		lepidoptera	Arthropoda	Insecta	Lepidoptera	Pieridae	GCF_905147795.1	GCA_905147735.1
	Anopheles_stephensi	30069	99.3085		diptera	Arthropoda	Insecta	Diptera	Culicidae	GCF_013141755.1	GCA_020882675.1
	Mercenaria_mercenaria	6596	99.3012		mollusca	Mollusca	Bivalvia	Venerida	Veneridae	GCF_014805675.1	GCA_021730395.1
	Ciona_intestinalis	7719	99.2878		metazoa	Chordata	Ascidiacea	Phlebobranchia	Cionidae	GCF_000224145.3	GCA_009617815.1
	Acropora_digitifera	70779	99.2372		metazoa	Cnidaria	Anthozoa	Scleractinia	Acroporidae	GCF_000222465.1	GCA_014634065.1
	Bactrocera_dorsalis	27457	99.2126		diptera	Arthropoda	Insecta	Diptera	Tephritidae	GCF_000789215.1	GCA_020283865.1
	Drosophila_yakuba	7245	99.201		diptera	Arthropoda	Insecta	Diptera	Drosophilidae	GCF_016746365.2	GCA_016746335.2
	Melitaea_cinxia	113334	99.1996		lepidoptera	Arthropoda	Insecta	Lepidoptera	Nymphalidae	GCF_905220565.1	GCA_000716385.1
	Aedes_aegypti	7159	99.1805		diptera	Arthropoda	Insecta	Diptera	Culicidae	GCF_002204515.2	GCA_021653915.1
	Harmonia_axyridis	115357	99.1731		endopterygota	Arthropoda	Insecta	Coleoptera	Coccinellidae	GCF_914767665.1	GCA_003865275.1
	Nilaparvata_lugens	108931	99.1633		hemiptera	Arthropoda	Insecta	Hemiptera	Delphacidae	GCF_014356525.1	GCA_000757685.1
	Anopheles_gambiae	7165	99.1544		diptera	Arthropoda	Insecta	Diptera	Culicidae	GCF_000005575.2	GCA_000150785.1
	Anopheles_coluzzii	1518534	99.1491		diptera	Arthropoda	Insecta	Diptera	Culicidae	GCF_016920705.1	GCA_016508615.1
	Drosophila_teissieri	7243	99.1328		diptera	Arthropoda	Insecta	Diptera	Drosophilidae	GCF_016746235.2	GCA_018903635.1
	Colias_croceus	72248	99.1219		lepidoptera	Arthropoda	Insecta	Lepidoptera	Pieridae	GCF_905220415.1	GCA_009982905.1
	Rhipicephalus_microplus	6941	99.1187		arachnida	Arthropoda	Arachnida	Ixodida	Ixodidae	GCF_013339725.1	GCA_002176555.1
	Hermetia_illucens	343691	99.0881		diptera	Arthropoda	Insecta	Diptera	Stratiomyidae	GCF_905115235.1	GCA_001014895.1
	Ixodes_scapularis	6945	99.069		arachnida	Arthropoda	Arachnida	Ixodida	Ixodidae	GCF_016920785.2	GCA_000208615.1
	Maniola_jurtina	191418	99.0588		lepidoptera	Arthropoda	Insecta	Lepidoptera	Nymphalidae	GCF_905333055.1	GCA_905333105.1
	Drosophila_kikkawai	30033	99.0038		diptera	Arthropoda	Insecta	Diptera	Drosophilidae	GCF_018152535.1	GCA_021223915.1
	Crassostrea_gigas	29159	98.9869		mollusca	Mollusca	Bivalvia	Ostreida	Ostreidae	GCF_902806645.1	GCA_000297895.2
	Lucilia_cuprina	7375	98.9859		diptera	Arthropoda	Insecta	Diptera	Calliphoridae	GCF_000699065.1	GCA_022045245.1
	Drosophila_albomicans	7291	98.9511		diptera	Arthropoda	Insecta	Diptera	Drosophilidae	GCF_009650485.1	GCA_000298335.1
	Lytechinus_variegatus	7654	98.9383		metazoa	Echinodermata	Echinoidea	Temnopleuroida	Toxopneustidae	GCF_018143015.1	GCA_011630205.1
	Drosophila_simulans	7240	98.8889		diptera	Arthropoda	Insecta	Diptera	Drosophilidae	GCF_016746395.2	GCA_000180875.1
	Drosophila_subpulchrella	1486046	98.8226		diptera	Arthropoda	Insecta	Diptera	Drosophilidae	GCF_014743375.2	GCA_018150325.1
	Musca_domestica	7370	98.8212		diptera	Arthropoda	Insecta	Diptera	Muscidae	GCF_000371365.1	GCA_014843735.1
	Acanthaster_planci	133434	98.7909		metazoa	Echinodermata	Asteroidea	Valvatida	Acanthasteridae	GCF_001949145.1	GCA_019972275.1
	Caenorhabditis_remanei	31234	98.7688		nematoda	Nematoda	Chromadorea	Rhabditida	Rhabditidae	GCF_000149515.1	GCA_010183535.1
	Coccinella_septempunctata	41139	98.6962		endopterygota	Arthropoda	Insecta	Coleoptera	Coccinellidae	GCF_907165205.1	GCA_003568925.1
	Papilio_machaon	76193	98.6644		lepidoptera	Arthropoda	Insecta	Lepidoptera	Papilionidae	GCF_912999745.1	GCA_912999765.2
	Daphnia_pulex	6669	98.6369		arthropoda	Arthropoda	Branchiopoda	Diplostraca	Daphniidae	GCF_021134715.1	GCA_000187875.1
	Patiria_miniata	46514	98.4251		metazoa	Echinodermata	Asteroidea	Valvatida	Asterinidae	GCF_015706575.1	GCA_000285935.1
	Amphibalanus_amphitrite	1232801	98.3858		arthropoda	Arthropoda	Thecostraca	Balanomorpha	Balanidae	GCF_019059575.1	GCA_009805615.1
	Drosophila_suzukii	28584	98.3716		diptera	Arthropoda	Insecta	Diptera	Drosophilidae	GCF_013340165.1	GCA_000326985.1
	Culex_quinquefasciatus	7176	98.3116		diptera	Arthropoda	Insecta	Diptera	Culicidae	GCF_015732765.1	GCA_015732745.1
	Drosophila_bipectinata	42026	98.2508		diptera	Arthropoda	Insecta	Diptera	Drosophilidae	GCF_018153845.1	GCA_021223765.1
	Spodoptera_frugiperda	7108	98.1119		lepidoptera	Arthropoda	Insecta	Lepidoptera	Noctuidae	GCF_011064685.1	GCA_015832365.1
	Aedes_albopictus	7160	98.0503		diptera	Arthropoda	Insecta	Diptera	Culicidae	GCF_006496715.1	GCA_001876365.2
	Drosophila_takahashii	29030	97.9218		diptera	Arthropoda	Insecta	Diptera	Drosophilidae	GCF_018152695.1	GCA_000224235.2
	Helicoverpa_armigera	29058	97.8334		lepidoptera	Arthropoda	Insecta	Lepidoptera	Noctuidae	GCF_002156985.1	GCA_017165865.1
	Branchiostoma_belcheri	7741	97.7966		metazoa	Chordata	Leptocardii	Amphioxiformes	Branchiostomidae	GCF_001625305.1	GCA_900128855.1
	Plutella_xylostella	51655	97.5622		lepidoptera	Arthropoda	Insecta	Lepidoptera	Plutellidae	GCF_905116875.1	GCA_019096205.1
	Bemisia_tabaci	7038	97.3882		hemiptera	Arthropoda	Insecta	Hemiptera	Aleyrodidae	GCF_001854935.1	GCA_903994095.1
	Teleopsis_dalmanni	139649	97.2311		diptera	Arthropoda	Insecta	Diptera	Diopsidae	GCF_002237135.1	GCA_014706505.1
	Folsomia_candida	158441	92.5475		arthropoda	Arthropoda	Collembola	Entomobryomorpha	Isotomidae	GCF_002217175.1	GCA_020923455.1
Fungi	Zygotorulaspora_mrakii	42260	99.9998		saccharomycetes	Ascomycota	Saccharomycetes	Saccharomycetales	Saccharomycetaceae	GCF_013402915.1	GCA_003671565.1
	Ogataea_philodendri	1378263	99.9994		saccharomycetes	Ascomycota	Saccharomycetes	Saccharomycetales	Pichiaceae	GCF_020536065.1	GCA_003706115.2
	Debaryomyces_fabryi	58627	99.9993		saccharomycetes	Ascomycota	Saccharomycetes	Saccharomycetales	Debaryomycetaceae	GCF_001447935.2	GCA_003708665.2
	Komagataella phaffii	460519	99.9983		saccharomycetes	Ascomycota	Saccharomycetes	Saccharomycetales	Phaffomycetaceae	GCF_000027005.1	GCA_900235035.1
	Spathaspora_passalidarum	340170	99.9979		saccharomycetes	Ascomycota	Saccharomycetes	Saccharomycetales	Debaryomycetaceae	GCF_000223485.1	GCA_013620965.1
	Protomyces_lactucae-debilis	2754530	99.9976		ascomycota	Ascomycota	Taphrinomycetes	Taphrinales	Protomycetaceae	GCF_002105105.1	GCA_003717235.1
	Saitoella_complicata	5606	99.9971		ascomycota	Ascomycota				GCF_001661265.1	GCA_000227095.3
	Geosmithia_morbida	1094350	99.996		hypocreales	Ascomycota	Sordariomycetes	Hypocreales	Bionectriaceae	GCF_012550715.1	GCA_900108815.1
	Fonsecaea_multimorphosa	979981	99.9959		chaetothyriales	Ascomycota	Eurotiomycetes	Chaetothyriales	Herpotrichiellaceae	GCF_000836435.1	GCA_001646985.1
	Pyricularia_pennisetigena	1578925	99.9958		sordariomycetes	Ascomycota	Sordariomycetes	Magnaporthales	Pyriculariaceae	GCF_004337985.1	GCA_003013045.1
	Exserohilum_turcicum	93612	99.9958		pleosporales	Ascomycota	Dothideomycetes	Pleosporales	Pleosporaceae	GCF_000359705.1	GCA_013390285.1
	Metarhizium_brunneum	500148	99.9957		hypocreales	Ascomycota	Sordariomycetes	Hypocreales	Clavicipitaceae	GCF_000814965.1	GCA_013426205.1
	Aspergillus_ochraceoroseus	138278	99.9952		eurotiales	Ascomycota	Eurotiomycetes	Eurotiales	Aspergillaceae	GCF_002846915.1	GCA_000986665.1
	Trichophyton_benhamiae	63400	99.995		onygenales	Ascomycota	Eurotiomycetes	Onygenales	Arthrodermataceae	GCF_000151125.1	GCA_001858085.1
	Aspergillus_viridinutans	75553	99.9945		eurotiales	Ascomycota	Eurotiomycetes	Eurotiales	Aspergillaceae	GCF_018404265.1	GCA_004368095.1
	Aspergillus tanneri	1220188	99.994		eurotiales	Ascomycota	Eurotiomycetes	Eurotiales	Aspergillaceae	GCF_003426965.1	GCA_004798825.1
	Pseudozyma_flocculosa	84751	99.994		basidiomycota	Basidiomycota	Ustilaginomycetes	Ustilaginales	Ustilaginaceae	GCF_000417875.1	GCA_900322975.1
	Hirsutella_rhossiliensis	111463	99.9935		hypocreales	Ascomycota	Sordariomycetes	Hypocreales	Ophiocordycipitaceae	GCF_020360975.1	GCA_004142005.1
	Verticillium nonalfalfae	1051616	99.9934		glomerellales	Ascomycota	Sordariomycetes	Glomerellales	Plectosphaerellaceae	GCF_003724135.2	GCA_019551875.1
	Colletotrichum scovillei	1209932	99.9931		glomerellales	Ascomycota	Sordariomycetes	Glomerellales	Glomerellaceae	GCF_011075155.1	GCA_018906765.1
	Sordaria_macrospora	5147	99.993		sordariomycetes	Ascomycota	Sordariomycetes	Sordariales	Sordariaceae	GCF_000182805.2	GCA_008692325.1
	Mixia_osmundae	34349	99.9916		basidiomycota	Basidiomycota	Mixiomycetes	Mixiales	Mixiaceae	GCF_000708205.1	GCA_000241205.2
	[Candida]_duobushaemulonis	1231522	99.9916		saccharomycetes	Ascomycota	Saccharomycetes	Saccharomycetales	Metschnikowiaceae	GCF_002926085.2	GCA_011426315.1
	Fusarium_odoratissimum	2502994	99.9914		hypocreales	Ascomycota	Sordariomycetes	Hypocreales	Nectriaceae	GCF_000260195.1	GCA_000350365.1
	Metarhizium_robertsii	568076	99.9913		hypocreales	Ascomycota	Sordariomycetes	Hypocreales	Clavicipitaceae	GCF_000187425.2	GCA_000591435.1
	Fusarium_mangiferae	192010	99.9907		hypocreales	Ascomycota	Sordariomycetes	Hypocreales	Nectriaceae	GCF_900044065.1	GCA_013758935.1
	Cutaneotrichosporon oleaginosum	879819	99.9893		tremellomycetes	Basidiomycota	Tremellomycetes	Trichosporonales	Trichosporonaceae	GCF_001027345.1	GCA_001712445.1
	Babjeviella_inositovora	45609	99.9891		saccharomycetes	Ascomycota	Saccharomycetes	Saccharomycetales		GCF_001661335.1	GCA_018344385.1
	Glarea_lozoyensis	101852	99.9886		helotiales	Ascomycota	Leotiomycetes	Helotiales	Helotiaceae	GCF_000409485.1	GCA_000238015.2
	Cryptococcus_wingfieldii	5619	99.9858		tremellomycetes	Basidiomycota	Tremellomycetes	Tremellales	Cryptococcaceae	GCF_001720155.1	GCA_006149155.1
	Lobosporangium_transversale	64571	99.9849		mucoromycota	Mucoromycota	Mortierellomycetes	Mortierellales	Mortierellaceae	GCF_002105155.1	GCA_015847225.1
	Morchella_importuna	1174673	99.9825		ascomycota	Ascomycota	Pezizomycetes	Pezizales	Morchellaceae	GCF_003444635.1	GCA_003444645.1
	Pyrenophora tritici-repentis	45151	99.9765		pleosporales	Ascomycota	Dothideomycetes	Pleosporales	Pleosporaceae	GCF_000149985.1	GCA_003231325.2
	Grosmannia_clavigera	226899	99.9742		sordariomycetes	Ascomycota	Sordariomycetes	Ophiostomatales	Ophiostomataceae	GCF_000143105.1	GCA_000143125.1
	Kazachstania_barnettii	61262	99.9735		saccharomycetes	Ascomycota	Saccharomycetes	Saccharomycetales	Saccharomycetaceae	GCF_903064755.1	GCA_903987035.1
	Candida parapsilosis	5480	99.9709		saccharomycetes	Ascomycota	Saccharomycetes	Saccharomycetales	Debaryomycetaceae	GCF_000182765.1	GCA_020027125.1
	Ascochyta rabiei	5454	99.9694		pleosporales	Ascomycota	Dothideomycetes	Pleosporales	Didymellaceae	GCF_004011695.1	GCA_001630375.1
	Podospora anserina	2587412	99.9662		sordariomycetes	Ascomycota	Sordariomycetes	Sordariales	Podosporaceae	GCF_000226545.1	GCA_017654855.1
	Bipolaris_zeicola	5017	99.9639		pleosporales	Ascomycota	Dothideomycetes	Pleosporales	Pleosporaceae	GCF_000523435.1	GCA_016906865.1
	Verticillium_alfalfae	1051613	99.9636		glomerellales	Ascomycota	Sordariomycetes	Glomerellales	Plectosphaerellaceae	GCF_000150825.1	GCA_002851655.1
	Candida dubliniensis	42374	99.96		saccharomycetes	Ascomycota	Saccharomycetes	Saccharomycetales	Debaryomycetaceae	GCF_000026945.1	GCA_000647575.1
	Ustilaginoidea virens	1159556	99.9599		hypocreales	Ascomycota	Sordariomycetes	Hypocreales	Clavicipitaceae	GCF_000687475.1	GCA_000965225.2
	Cryphonectria parasitica	5116	99.9589		sordariomycetes	Ascomycota	Sordariomycetes	Diaporthales	Cryphonectriaceae	GCF_011745365.1	GCA_014849635.1
	Fusarium venenatum	56646	99.9587		hypocreales	Ascomycota	Sordariomycetes	Hypocreales	Nectriaceae	GCF_900007375.1	GCA_020744135.1
	Morchella_sextelata	1174677	99.9575		ascomycota	Ascomycota	Pezizomycetes	Pezizales	Morchellaceae	GCF_020137385.1	GCA_009741755.1
	Leptosphaeria maculans	5022	99.9571		pleosporales	Ascomycota	Dothideomycetes	Pleosporales	Leptosphaeriaceae	GCF_000230375.1	GCA_900465115.1
	Pseudogymnoascus destructans	655981	99.9554		leotiomycetes	Ascomycota	Leotiomycetes		Pseudeurotiaceae	GCF_001641265.1	GCA_000496955.1
	Penicillium rubens	1108849	99.9503		eurotiales	Ascomycota	Eurotiomycetes	Eurotiales	Aspergillaceae	GCF_000226395.1	GCA_011058885.1
	Aspergillus_aculeatinus	487661	99.9483		eurotiales	Ascomycota	Eurotiomycetes	Eurotiales	Aspergillaceae	GCF_003184765.1	GCA_016748025.1
	Aspergillus nidulans	162425	99.9429		eurotiales	Ascomycota	Eurotiomycetes	Eurotiales	Aspergillaceae	GCF_000149205.2	GCA_011075025.1
	Bipolaris maydis	5016	99.9405		pleosporales	Ascomycota	Dothideomycetes	Pleosporales	Pleosporaceae	GCF_000354255.1	GCA_019454015.1
	Colletotrichum higginsianum	80884	99.938		glomerellales	Ascomycota	Sordariomycetes	Glomerellales	Glomerellaceae	GCF_001672515.1	GCA_004920355.1
	Ordospora colligata	174685	99.9365		microsporidia	Microsporidia			Ordosporidae	GCF_000803265.1	GCA_004325055.1
	Trichophyton rubrum	5551	99.9365		onygenales	Ascomycota	Eurotiomycetes	Onygenales	Arthrodermataceae	GCF_000151425.1	GCA_000616965.1
	Nematocida_parisii	586133	99.9347		microsporidia	Microsporidia				GCF_000250985.1	GCA_000190615.1
	Naumovozyma castellii	27288	99.9343		saccharomycetes	Ascomycota	Saccharomycetes	Saccharomycetales	Saccharomycetaceae	GCF_000237345.1	GCA_012850925.1
	Bipolaris_oryzae	101162	99.9287		pleosporales	Ascomycota	Dothideomycetes	Pleosporales	Pleosporaceae	GCF_000523455.1	GCA_001675385.1
	Penicillium expansum	27334	99.9223		eurotiales	Ascomycota	Eurotiomycetes	Eurotiales	Aspergillaceae	GCF_000769745.1	GCA_000769735.1
	Aspergillus_pseudonomiae	1506151	99.9181		eurotiales	Ascomycota	Eurotiomycetes	Eurotiales	Aspergillaceae	GCF_009193645.1	GCA_009176395.1
	Neurospora crassa	5141	99.9176		sordariomycetes	Ascomycota	Sordariomycetes	Sordariales	Sordariaceae	GCF_000182925.2	GCA_007478085.1
	Botrytis_porri	87229	99.9166		helotiales	Ascomycota	Leotiomycetes	Helotiales	Sclerotiniaceae	GCF_014898465.1	GCA_004786265.1
	Aspergillus_chevalieri	182096	99.9102		eurotiales	Ascomycota	Eurotiomycetes	Eurotiales	Aspergillaceae	GCF_016861735.1	GCA_001599875.1
	Batrachochytrium dendrobatidis	109871	99.9088		fungi	Chytridiomycota	Chytridiomycetes	Rhizophydiales		GCF_000203795.1	GCA_000149865.1
	Eremothecium_gossypii	33169	99.9083		saccharomycetes	Ascomycota	Saccharomycetes	Saccharomycetales	Saccharomycetaceae	GCF_000091025.4	GCA_000968835.1
	Penicillium digitatum	36651	99.9054		eurotiales	Ascomycota	Eurotiomycetes	Eurotiales	Aspergillaceae	GCF_000315645.1	GCA_012295545.2
	Colletotrichum fructicola	690256	99.9052		glomerellales	Ascomycota	Sordariomycetes	Glomerellales	Glomerellaceae	GCF_009771025.1	GCA_017589655.1
	Fusarium graminearum	5518	99.9051		hypocreales	Ascomycota	Sordariomycetes	Hypocreales	Nectriaceae	GCF_000240135.3	GCA_002352725.1
	Cladophialophora_bantiana	89940	99.8936		chaetothyriales	Ascomycota	Eurotiomycetes	Chaetothyriales	Herpotrichiellaceae	GCF_000835475.1	GCA_900092765.1
	Truncatella_angustata	152316	99.8853		sordariomycetes	Ascomycota	Sordariomycetes	Xylariales	Sporocadaceae	GCF_020726525.1	GCA_021193595.1
	Coccidioides immitis	5501	99.8845		onygenales	Ascomycota	Eurotiomycetes	Onygenales	Onygenaceae	GCF_000149335.2	GCA_000149815.1
	Sclerotinia sclerotiorum	5180	99.8812		helotiales	Ascomycota	Leotiomycetes	Helotiales	Sclerotiniaceae	GCF_000146945.2	GCA_019022465.1
	Fusarium subglutinans	42677	99.8799		hypocreales	Ascomycota	Sordariomycetes	Hypocreales	Nectriaceae	GCF_013396075.1	GCA_012070385.1
	Talaromyces marneffei	37727	99.8798		eurotiales	Ascomycota	Eurotiomycetes	Eurotiales	Trichocomaceae	GCF_000001985.1	GCA_011320185.1
	Bipolaris sorokiniana	45130	99.8769		pleosporales	Ascomycota	Dothideomycetes	Pleosporales	Pleosporaceae	GCF_000338995.1	GCA_008452715.1
	Cercospora kikuchii	84275	99.875		capnodiales	Ascomycota	Dothideomycetes	Mycosphaerellales	Mycosphaerellaceae	GCF_019650295.1	GCA_009193115.1
	Aspergillus fischeri	36630	99.8701		eurotiales	Ascomycota	Eurotiomycetes	Eurotiales	Aspergillaceae	GCF_000149645.2	GCA_014250575.1
	Pneumocystis jirovecii	42068	99.8685		ascomycota	Ascomycota	Pneumocystidomycetes	Pneumocystidales	Pneumocystidaceae	GCF_001477535.1	GCA_000333975.2
	Colletotrichum_graminicola	31870	99.8668		glomerellales	Ascomycota	Sordariomycetes	Glomerellales	Glomerellaceae	GCF_000149035.1	GCA_001951205.1
	Blastomyces dermatitidis	5039	99.8637		onygenales	Ascomycota	Eurotiomycetes	Onygenales	Ajellomycetaceae	GCF_000003525.1	GCA_000166155.1
	Alternaria_atra	119953	99.8538		pleosporales	Ascomycota	Dothideomycetes	Pleosporales	Pleosporaceae	GCF_907166805.1	GCA_004634305.1
	Penicillium roqueforti	5082	99.8535		eurotiales	Ascomycota	Eurotiomycetes	Eurotiales	Aspergillaceae	GCF_015533775.1	GCA_000513255.1
	Fusarium verticillioides	117187	99.847		hypocreales	Ascomycota	Sordariomycetes	Hypocreales	Nectriaceae	GCF_000149555.1	GCA_003316975.2
	Ustilago maydis	5270	99.846		basidiomycota	Basidiomycota	Ustilaginomycetes	Ustilaginales	Ustilaginaceae	GCF_000328475.2	GCA_018154715.1
	Coccidioides posadasii	199306	99.8426		onygenales	Ascomycota	Eurotiomycetes	Onygenales	Onygenaceae	GCF_000151335.2	GCA_000150585.1
	Fusarium_musae	1042133	99.8314		hypocreales	Ascomycota	Sordariomycetes	Hypocreales	Nectriaceae	GCF_019915245.1	GCA_013623345.1
	Fusarium poae	36050	99.831		hypocreales	Ascomycota	Sordariomycetes	Hypocreales	Nectriaceae	GCF_019609905.1	GCA_013623615.1
	Aspergillus oryzae	5062	99.8301		eurotiales	Ascomycota	Eurotiomycetes	Eurotiales	Aspergillaceae	GCF_000184455.2	GCA_009687665.1
	Cladophialophora_immunda	569365	99.8286		chaetothyriales	Ascomycota	Eurotiomycetes	Chaetothyriales	Herpotrichiellaceae	GCF_000835495.1	GCA_000785585.1
	Rhinocladiella mackenziei	86056	99.827		chaetothyriales	Ascomycota	Eurotiomycetes	Chaetothyriales	Herpotrichiellaceae	GCF_000835555.1	GCA_001723235.1
	Drechmeria_coniospora	98403	99.8254		hypocreales	Ascomycota	Sordariomycetes	Hypocreales	Ophiocordycipitaceae	GCF_001625195.1	GCA_001618945.2
	Metarhizium acridum	92637	99.8239		hypocreales	Ascomycota	Sordariomycetes	Hypocreales	Clavicipitaceae	GCF_000187405.1	GCA_019434395.1
	Cryptococcus_amylolentus	104669	99.8226		tremellomycetes	Basidiomycota	Tremellomycetes	Tremellales	Cryptococcaceae	GCF_001720205.1	GCA_001720235.1
	Fusarium fujikuroi	5127	99.8206		hypocreales	Ascomycota	Sordariomycetes	Hypocreales	Nectriaceae	GCF_900079805.1	GCA_900096505.1
	Aspergillus_japonicus	34381	99.8206		eurotiales	Ascomycota	Eurotiomycetes	Eurotiales	Aspergillaceae	GCF_003184785.1	GCA_016808025.1
	Ogataea haglerorum	1937702	99.812		saccharomycetes	Ascomycota	Saccharomycetes	Saccharomycetales	Pichiaceae	GCF_019207285.1	GCA_019207175.1
	Penicillium griseofulvum	5078	99.8088		eurotiales	Ascomycota	Eurotiomycetes	Eurotiales	Aspergillaceae	GCF_001561935.1	GCA_020557365.1
	Meyerozyma guilliermondii	4929	99.8073		saccharomycetes	Ascomycota	Saccharomycetes	Saccharomycetales	Debaryomycetaceae	GCF_000149425.1	GCA_900174495.1
	Nosema ceranae	40302	99.803		microsporidia	Microsporidia			Nosematidae	GCF_000988165.1	GCA_000182985.1
	Fusarium redolens	48865	99.8029		hypocreales	Ascomycota	Sordariomycetes	Hypocreales	Nectriaceae	GCF_020744475.1	GCA_017562085.1
	Scheffersomyces stipitis	4924	99.782		saccharomycetes	Ascomycota	Saccharomycetes	Saccharomycetales	Debaryomycetaceae	GCF_000209165.1	GCA_016859295.1
	[Candida] auris	498019	99.7761		saccharomycetes	Ascomycota	Saccharomycetes	Saccharomycetales	Metschnikowiaceae	GCF_002775015.1	GCA_902712205.3
	Pichia kudriavzevii	4909	99.7714		saccharomycetes	Ascomycota	Saccharomycetes	Saccharomycetales	Pichiaceae	GCF_003054445.1	GCA_018402865.1
	Fusarium flagelliforme	2675880	99.771		hypocreales	Ascomycota	Sordariomycetes	Hypocreales	Nectriaceae	GCF_020744385.1	GCA_003012295.1
	Ustilago hordei	120017	99.7648		basidiomycota	Basidiomycota	Ustilaginomycetes	Ustilaginales	Ustilaginaceae	GCF_900519145.1	GCA_002992925.1
	Botrytis cinerea	40559	99.7614		helotiales	Ascomycota	Leotiomycetes	Helotiales	Sclerotiniaceae	GCF_000143535.2	GCA_019186575.1
	Lodderomyces_elongisporus	36914	99.7568		saccharomycetes	Ascomycota	Saccharomycetes	Saccharomycetales	Debaryomycetaceae	GCF_000149685.1	GCA_013620985.1
	Aspergillus sydowii	75750	99.7545		eurotiales	Ascomycota	Eurotiomycetes	Eurotiales	Aspergillaceae	GCF_001890705.1	GCA_009828905.1
	Diaporthe citri	83186	99.7483		sordariomycetes	Ascomycota	Sordariomycetes	Diaporthales	Diaporthaceae	GCF_014595645.1	GCA_014872965.1
	Coprinopsis_cinerea	5346	99.7475		agaricales	Basidiomycota	Agaricomycetes	Agaricales	Psathyrellaceae	GCF_000182895.1	GCA_016772295.1
	Wallemia ichthyophaga	245174	99.7372		basidiomycota	Basidiomycota	Wallemiomycetes	Wallemiales	Wallemiaceae	GCF_000400465.1	GCA_004918335.1
	Aspergillus_alliaceus	209559	99.7343		eurotiales	Ascomycota	Eurotiomycetes	Eurotiales	Aspergillaceae	GCF_009176365.1	GCA_009193605.1
	Aspergillus lentulus	293939	99.7251		eurotiales	Ascomycota	Eurotiomycetes	Eurotiales	Aspergillaceae	GCF_010724455.1	GCA_001445615.2
	Malassezia sympodialis	76777	99.708		basidiomycota	Basidiomycota	Malasseziomycetes	Malasseziales	Malasseziaceae	GCF_000349305.1	GCA_900149155.1
	Aspergillus fumigatus	746128	99.707		eurotiales	Ascomycota	Eurotiomycetes	Eurotiales	Aspergillaceae	GCF_000002655.1	GCA_020500215.1
	Fusarium_coffeatum	231269	99.699		hypocreales	Ascomycota	Sordariomycetes	Hypocreales	Nectriaceae	GCF_003316985.1	GCA_004367465.1
	Encephalitozoon cuniculi	6035	99.6878		microsporidia	Microsporidia			Unikaryonidae	GCF_000091225.1	GCA_000221265.2
	Ogataea polymorpha	460523	99.6839		saccharomycetes	Ascomycota	Saccharomycetes	Saccharomycetales	Pichiaceae	GCF_001664045.1	GCA_019207815.1
	Pyricularia oryzae	318829	99.6759		sordariomycetes	Ascomycota	Sordariomycetes	Magnaporthales	Pyriculariaceae	GCF_000002495.2	GCA_012978435.1
	Wickerhamomyces_ciferrii	1041607	99.6666		saccharomycetes	Ascomycota	Saccharomycetes	Saccharomycetales	Phaffomycetaceae	GCF_000313485.1	GCA_018344405.1
	Colletotrichum truncatum	5467	99.6651		glomerellales	Ascomycota	Sordariomycetes	Glomerellales	Glomerellaceae	GCF_014235925.1	GCA_011947275.1
	Fusarium proliferatum	948311	99.6538		hypocreales	Ascomycota	Sordariomycetes	Hypocreales	Nectriaceae	GCF_900067095.1	GCA_019022535.1
	Parastagonospora nodorum	13684	99.6494		pleosporales	Ascomycota	Dothideomycetes	Pleosporales	Phaeosphaeriaceae	GCF_000146915.1	GCA_003497945.1
	Schizosaccharomyces pombe	4896	99.6418		ascomycota	Ascomycota	Schizosaccharomycetes	Schizosaccharomycetales	Schizosaccharomycetaceae	GCF_000002945.1	GCA_006386075.1
	Verticillium dahliae	27337	99.6358		glomerellales	Ascomycota	Sordariomycetes	Glomerellales	Plectosphaerellaceae	GCF_000150675.1	GCA_009757105.1
	Neurospora_tetrasperma	40127	99.6333		sordariomycetes	Ascomycota	Sordariomycetes	Sordariales	Sordariaceae	GCF_000213175.1	GCA_000213195.1
	Wallemia mellicola	1708541	99.6218		basidiomycota	Basidiomycota	Wallemiomycetes	Wallemiales	Wallemiaceae	GCF_000263375.1	GCA_004918795.1
	Rhizophagus irregularis	588596	99.5897		mucoromycota	Mucoromycota	Glomeromycetes	Glomerales	Glomeraceae	GCF_000439145.1	GCA_003833115.1
	Aspergillus udagawae	91492	99.5834		eurotiales	Ascomycota	Eurotiomycetes	Eurotiales	Aspergillaceae	GCF_001078395.1	GCA_010724135.1
	[Candida] glabrata	5478	99.5738		saccharomycetes	Ascomycota	Saccharomycetes	Saccharomycetales	Saccharomycetaceae	GCF_000002545.3	GCA_021498435.1
	Paracoccidioides brasiliensis	121759	99.5676		onygenales	Ascomycota	Eurotiomycetes	Onygenales		GCF_000150735.1	GCA_000150475.2
	Cercospora beticola	122368	99.561		capnodiales	Ascomycota	Dothideomycetes	Mycosphaerellales	Mycosphaerellaceae	GCF_002742065.1	GCA_003370505.1
	Kwoniella mangrovensis	463800	99.5442		tremellomycetes	Basidiomycota	Tremellomycetes	Tremellales	Cryptococcaceae	GCF_000507465.1	GCA_000507885.2
	Saccharomyces cerevisiae	4932	99.4998		saccharomycetes	Ascomycota	Saccharomycetes	Saccharomycetales	Saccharomycetaceae	GCF_000146045.2	GCA_017869615.1
	Candida albicans	5476	99.4977		saccharomycetes	Ascomycota	Saccharomycetes	Saccharomycetales	Debaryomycetaceae	GCF_000182965.3	GCA_005890685.1
	Ogataea angusta	870730	99.4833		saccharomycetes	Ascomycota	Saccharomycetes	Saccharomycetales	Pichiaceae	GCF_019207475.1	GCA_019207635.1
	Trichoderma_gamsii	398673	99.4529		hypocreales	Ascomycota	Sordariomycetes	Hypocreales	Hypocreaceae	GCF_001481775.2	GCA_002894205.1
	Thermothielavioides_terrestris	2587410	99.4152		sordariomycetes	Ascomycota	Sordariomycetes	Sordariales	Chaetomiaceae	GCF_000226115.1	GCA_900343105.1
	Lachancea thermotolerans	381046	99.3921		saccharomycetes	Ascomycota	Saccharomycetes	Saccharomycetales	Saccharomycetaceae	GCF_000142805.1	GCA_016630965.1
	Saccharomyces eubayanus	1080349	99.3573		saccharomycetes	Ascomycota	Saccharomycetes	Saccharomycetales	Saccharomycetaceae	GCF_001298625.1	GCA_013181345.1
	Scedosporium_apiospermum	563466	99.3533		sordariomycetes	Ascomycota	Sordariomycetes	Microascales	Microascaceae	GCF_000732125.1	GCA_002158515.1
	Purpureocillium lilacinum	33203	99.3526		hypocreales	Ascomycota	Sordariomycetes	Hypocreales	Ophiocordycipitaceae	GCF_001653265.1	GCA_004026395.1
	Amorphotheca resinae	5101	99.3359		helotiales	Ascomycota	Leotiomycetes	Helotiales	Amorphothecaceae	GCF_003019875.1	GCA_018167515.1
	Alternaria arborescens	156630	99.3105		pleosporales	Ascomycota	Dothideomycetes	Pleosporales	Pleosporaceae	GCF_004154835.1	GCA_020736785.1
	Fusarium oxysporum	5507	99.3001		hypocreales	Ascomycota	Sordariomycetes	Hypocreales	Nectriaceae	GCF_000271745.1	GCA_011035205.1
	Cordyceps militaris	73501	99.2899		hypocreales	Ascomycota	Sordariomycetes	Hypocreales	Cordycipitaceae	GCF_000225605.1	GCA_008080495.1
	Aspergillus luchuensis	1069201	99.2771		eurotiales	Ascomycota	Eurotiomycetes	Eurotiales	Aspergillaceae	GCF_016861625.1	GCA_001890685.1
	Alternaria_burnsii	1187904	99.2022		pleosporales	Ascomycota	Dothideomycetes	Pleosporales	Pleosporaceae	GCF_013036055.1	GCA_021613345.1
	Exophiala spinifera	91928	99.1625		chaetothyriales	Ascomycota	Eurotiomycetes	Chaetothyriales	Herpotrichiellaceae	GCF_000836115.1	GCA_010882995.1
	Clavispora lusitaniae	36911	99.1475		saccharomycetes	Ascomycota	Saccharomycetes	Saccharomycetales	Metschnikowiaceae	GCF_000003835.1	GCA_009498115.1
	Trichoderma reesei	51453	99.0991		hypocreales	Ascomycota	Sordariomycetes	Hypocreales	Hypocreaceae	GCF_000167675.1	GCA_001999515.1
	Trichosporon asahii	82508	99.0948		tremellomycetes	Basidiomycota	Tremellomycetes	Trichosporonales	Trichosporonaceae	GCF_000293215.1	GCA_000299215.2
	Hyphopichia burtonii	717740	99.0746		saccharomycetes	Ascomycota	Saccharomycetes	Saccharomycetales	Debaryomycetaceae	GCF_001661395.1	GCA_003856795.1
	Malassezia restricta	76775	99.0562		basidiomycota	Basidiomycota	Malasseziomycetes	Malasseziales	Malasseziaceae	GCF_003290485.1	GCA_000169275.1
	Apiotrichum_porosum	105984	99.0495		tremellomycetes	Basidiomycota	Tremellomycetes	Trichosporonales	Trichosporonaceae	GCF_003942205.1	GCA_001600255.1
	Cyberlindnera jadinii	4903	99.0397		saccharomycetes	Ascomycota	Saccharomycetes	Saccharomycetales	Phaffomycetaceae	GCF_001661405.1	GCA_000328385.1
	Aspergillus welwitschiae	1341132	99.018		eurotiales	Ascomycota	Eurotiomycetes	Eurotiales	Aspergillaceae	GCF_003344945.1	GCA_009761105.1
	Aspergillus_nomiae	41061	98.9895		eurotiales	Ascomycota	Eurotiomycetes	Eurotiales	Aspergillaceae	GCF_001204775.2	GCA_000531055.1
	Dichomitus squalens	114155	98.9366		polyporales	Basidiomycota	Agaricomycetes	Polyporales	Polyporaceae	GCF_000275845.1	GCA_004307925.1
	Aspergillus flavus	5059	98.9165		eurotiales	Ascomycota	Eurotiomycetes	Eurotiales	Aspergillaceae	GCF_014117465.1	GCA_013145855.1
	Puccinia graminis	5297	98.8762		basidiomycota	Basidiomycota	Pucciniomycetes	Pucciniales	Pucciniaceae	GCF_000149925.1	GCA_903797515.1
	Ogataea parapolymorpha	1005962	98.8552		saccharomycetes	Ascomycota	Saccharomycetes	Saccharomycetales	Pichiaceae	GCF_000187245.1	GCA_019207935.1
	Zymoseptoria tritici	1047171	98.8199		capnodiales	Ascomycota	Dothideomycetes	Mycosphaerellales	Mycosphaerellaceae	GCF_000219625.1	GCA_002937415.1
	Lentinula edodes	5353	98.8095		agaricales	Basidiomycota	Agaricomycetes	Agaricales	Omphalotaceae	GCF_021015755.1	GCA_002000105.1
	Fusarium pseudograminearum	101028	98.7219		hypocreales	Ascomycota	Sordariomycetes	Hypocreales	Nectriaceae	GCF_000303195.2	GCA_016952305.1
	Lasiodiplodia theobromae	45133	98.6777		dothideomycetes	Ascomycota	Dothideomycetes	Botryosphaeriales	Botryosphaeriaceae	GCF_012971845.1	GCA_008079295.1
	Pochonia_chlamydosporia	280754	98.6352		hypocreales	Ascomycota	Sordariomycetes	Hypocreales	Clavicipitaceae	GCF_001653235.2	GCA_000411695.4
	Alternaria alternata	5599	98.63		pleosporales	Ascomycota	Dothideomycetes	Pleosporales	Pleosporaceae	GCF_001642055.1	GCA_016097525.1
	Beauveria bassiana	176275	98.5803		hypocreales	Ascomycota	Sordariomycetes	Hypocreales	Cordycipitaceae	GCF_000280675.1	GCA_002871155.1
	Exophiala dermatitidis	5970	98.535		chaetothyriales	Ascomycota	Eurotiomycetes	Chaetothyriales	Herpotrichiellaceae	GCF_000230625.1	GCA_010883525.1
	Agaricus bisporus	5341	98.4952		agaricales	Basidiomycota	Agaricomycetes	Agaricales	Agaricaceae	GCF_000300555.1	GCA_008271545.1
	Postia placenta	104341	98.4849		polyporales	Basidiomycota	Agaricomycetes	Polyporales	Dacryobolaceae	GCF_002117355.1	GCA_015832375.1
	Candida orthopsilosis	273371	98.4703		saccharomycetes	Ascomycota	Saccharomycetes	Saccharomycetales	Debaryomycetaceae	GCF_000315875.1	GCA_900002835.2
	Encephalitozoon_hellem	27973	98.4645		microsporidia	Microsporidia			Unikaryonidae	GCF_000277815.2	GCA_018342045.1
	Fonsecaea_pedrosoi	40355	98.4522		chaetothyriales	Ascomycota	Eurotiomycetes	Chaetothyriales	Herpotrichiellaceae	GCF_000835455.1	GCA_020310725.1
	Filobasidium_floriforme	5210	98.44		tremellomycetes	Basidiomycota	Tremellomycetes	Filobasidiales	Filobasidiaceae	GCF_021052385.1	GCA_019201745.1
	Saccharomycodes ludwigii	36035	98.4238		saccharomycetes	Ascomycota	Saccharomycetes	Saccharomycetales	Saccharomycodaceae	GCF_020623625.1	GCA_020623615.1
	Candida tropicalis	5482	98.4227		saccharomycetes	Ascomycota	Saccharomycetes	Saccharomycetales	Debaryomycetaceae	GCF_000006335.3	GCA_019239295.1
	Tremella_mesenterica	5217	98.4107		tremellomycetes	Basidiomycota	Tremellomycetes	Tremellales	Tremellaceae	GCF_000271645.1	GCA_004117975.1
	Trichoderma virens	29875	98.3805		hypocreales	Ascomycota	Sordariomycetes	Hypocreales	Hypocreaceae	GCF_000170995.1	GCA_013009365.1
	Sporothrix schenckii	29908	98.3661		sordariomycetes	Ascomycota	Sordariomycetes	Ophiostomatales	Ophiostomataceae	GCF_000961545.1	GCA_002941045.1
	Aureobasidium pullulans	5580	98.3401		dothideomycetes	Ascomycota	Dothideomycetes	Dothideales	Saccotheciaceae	GCF_000721785.1	GCA_003574545.1
	[Candida]_pseudohaemulonii	418784	98.3192		saccharomycetes	Ascomycota	Saccharomycetes	Saccharomycetales	Metschnikowiaceae	GCF_003013735.1	GCA_002933435.1
	Colletotrichum siamense	690259	98.2592		glomerellales	Ascomycota	Sordariomycetes	Glomerellales	Glomerellaceae	GCF_013390195.1	GCA_011428095.1
	Aspergillus tubingensis	5068	98.1972		eurotiales	Ascomycota	Eurotiomycetes	Eurotiales	Aspergillaceae	GCF_013340325.1	GCA_010614855.1
	Histoplasma capsulatum	5037	97.894		onygenales	Ascomycota	Eurotiomycetes	Onygenales	Ajellomycetaceae	GCF_000150115.1	GCA_017310585.1
	Trichoderma atroviride	63577	97.7863		hypocreales	Ascomycota	Sordariomycetes	Hypocreales	Hypocreaceae	GCF_000171015.1	GCA_002916895.1
	Wickerhamomyces anomalus	4927	97.7522		saccharomycetes	Ascomycota	Saccharomycetes	Saccharomycetales	Phaffomycetaceae	GCF_001661255.1	GCA_021014285.1
	Heterobasidion irregulare	984962	97.6632		agaricomycetes	Basidiomycota	Agaricomycetes	Russulales	Bondarzewiaceae	GCF_000320585.1	GCA_902749265.1
	Aaosphaeria_arxii	1450171	97.6056		pleosporales	Ascomycota	Dothideomycetes	Pleosporales		GCF_010015735.1	GCA_020086995.1
	Trichoderma asperellum	101201	97.5779		hypocreales	Ascomycota	Sordariomycetes	Hypocreales	Hypocreaceae	GCF_003025105.1	GCA_014839745.1
	Aspergillus terreus	33178	97.3418		eurotiales	Ascomycota	Eurotiomycetes	Eurotiales	Aspergillaceae	GCF_000149615.1	GCA_009932835.1
	Malassezia pachydermatis	77020	97.3015		basidiomycota	Basidiomycota	Malasseziomycetes	Malasseziales	Malasseziaceae	GCF_001278385.1	GCA_014493585.1
	Saccharomyces paradoxus	27291	97.2923		saccharomycetes	Ascomycota	Saccharomycetes	Saccharomycetales	Saccharomycetaceae	GCF_002079055.1	GCA_004353035.1
	Brettanomyces bruxellensis	5007	97.2726		saccharomycetes	Ascomycota	Saccharomycetes	Saccharomycetales	Pichiaceae	GCF_011074885.1	GCA_000259595.1
	Kluyveromyces lactis	28985	97.2502		saccharomycetes	Ascomycota	Saccharomycetes	Saccharomycetales	Saccharomycetaceae	GCF_000002515.2	GCA_007993695.1
	Kluyveromyces marxianus	4911	97.2159		saccharomycetes	Ascomycota	Saccharomycetes	Saccharomycetales	Saccharomycetaceae	GCF_001417885.1	GCA_001692465.1
	Cladophialophora_carrionii	86049	97.09		chaetothyriales	Ascomycota	Eurotiomycetes	Chaetothyriales	Herpotrichiellaceae	GCF_000365165.1	GCA_001700775.1
	Orbilia oligospora	2813651	96.8419		ascomycota	Ascomycota	Orbiliomycetes	Orbiliales	Orbiliaceae	GCF_000225545.1	GCA_011066875.1
	Drepanopeziza brunnea	698440	96.7338		helotiales	Ascomycota	Leotiomycetes	Helotiales	Drepanopezizaceae	GCF_000298775.1	GCA_011750725.1
	Pleurotus ostreatus	5322	96.6467		agaricales	Basidiomycota	Agaricomycetes	Agaricales	Pleurotaceae	GCF_014466165.1	GCA_001956935.2
	Torulaspora delbrueckii	4950	96.6143		saccharomycetes	Ascomycota	Saccharomycetes	Saccharomycetales	Saccharomycetaceae	GCF_000243375.1	GCA_012851265.1
	Cryptococcus gattii VGI	37769	96.487		tremellomycetes	Basidiomycota	Tremellomycetes	Tremellales	Cryptococcaceae	GCF_000185945.1	GCA_000786445.1
	Penicillium solitum	60172	96.4096		eurotiales	Ascomycota	Eurotiomycetes	Eurotiales	Aspergillaceae	GCF_002072235.1	GCA_001750005.1
	Exophiala mesophila	212818	96.326		chaetothyriales	Ascomycota	Eurotiomycetes	Chaetothyriales	Herpotrichiellaceae	GCF_000836275.1	GCA_004011775.1
	Laetiporus sulphureus	5630	95.9984		polyporales	Basidiomycota	Agaricomycetes	Polyporales	Laetiporaceae	GCF_001632365.1	GCA_016068325.1
	Rhizopus microsporus	58291	95.9476		mucorales	Mucoromycota	Mucoromycetes	Mucorales	Rhizopodaceae	GCF_002708625.1	GCA_011762635.1
	Malassezia globosa	76773	95.906		basidiomycota	Basidiomycota	Malasseziomycetes	Malasseziales	Malasseziaceae	GCF_000181695.1	GCA_001264815.1
	Serpula lacrymans	85982	95.7983		boletales	Basidiomycota	Agaricomycetes	Boletales	Serpulaceae	GCF_000218685.1	GCA_002891385.1
	Chaetomium_globosum	38033	95.7342		sordariomycetes	Ascomycota	Sordariomycetes	Sordariales	Chaetomiaceae	GCF_000143365.1	GCA_020726465.1
	Endocarpon pusillum	364733	95.3982		eurotiomycetes	Ascomycota	Eurotiomycetes	Verrucariales	Verrucariaceae	GCF_000464535.1	GCA_000611755.1
	Moesziomyces antarcticus	84753	95.2944		basidiomycota	Basidiomycota	Ustilaginomycetes	Ustilaginales	Ustilaginaceae	GCF_000747765.1	GCA_000334475.1
	Fusarium solani	169388	95.0521		hypocreales	Ascomycota	Sordariomycetes	Hypocreales	Nectriaceae	GCF_020744495.1	GCA_013168735.1
	Chaetomium_thermophilum	209285	94.133		sordariomycetes	Ascomycota	Sordariomycetes	Sordariales	Chaetomiaceae	GCF_000221225.1	GCA_011800035.1
	Aspergillus niger	5061	93.6718		eurotiales	Ascomycota	Eurotiomycetes	Eurotiales	Aspergillaceae	GCF_000002855.3	GCA_013618955.1
	Pseudozyma_hubeiensis	327079	93.5108		basidiomycota	Basidiomycota	Ustilaginomycetes	Ustilaginales	Ustilaginaceae	GCF_000403515.1	GCA_001736105.1
	Cryptococcus neoformans	5207	93.4446		tremellomycetes	Basidiomycota	Tremellomycetes	Tremellales	Cryptococcaceae	GCF_000091045.1	GCA_002222405.1
	Schizophyllum commune	5334	93.2544		agaricales	Basidiomycota	Agaricomycetes	Agaricales	Schizophyllaceae	GCF_000143185.1	GCA_019142945.1
	Rhodotorula toruloides	5286	93.1018		basidiomycota	Basidiomycota	Microbotryomycetes	Sporidiobolales	Sporidiobolaceae	GCF_000320785.1	GCA_001600215.1
	Aspergillus_versicolor	46472	93.0301		eurotiales	Ascomycota	Eurotiomycetes	Eurotiales	Aspergillaceae	GCF_001890125.1	GCA_020284045.1
	Aureobasidium melanogenum	46634	92.4891		dothideomycetes	Ascomycota	Dothideomycetes	Dothideales	Saccotheciaceae	GCF_000721775.1	GCA_019923975.1
	Exophiala_xenobiotica	348802	92.3538		chaetothyriales	Ascomycota	Eurotiomycetes	Chaetothyriales	Herpotrichiellaceae	GCF_000835505.1	GCA_000798695.1
	Pyricularia grisea	148305	91.8988		sordariomycetes	Ascomycota	Sordariomycetes	Magnaporthales	Pyriculariaceae	GCF_004355905.1	GCA_003933175.1
	Schizosaccharomyces_japonicus	4897	90.5741		ascomycota	Ascomycota	Schizosaccharomycetes	Schizosaccharomycetales	Schizosaccharomycetaceae	GCF_000149845.2	GCA_019702855.1
	Gaeumannomyces_tritici	36779	90.5617		sordariomycetes	Ascomycota	Sordariomycetes	Magnaporthales	Magnaporthaceae	GCF_000145635.1	GCA_016080095.1
	Pichia_membranifaciens	4926	89.4835		saccharomycetes	Ascomycota	Saccharomycetes	Saccharomycetales	Pichiaceae	GCF_001661235.1	GCA_001950575.1
	Paecilomyces variotii	264951	88.7434		eurotiales	Ascomycota	Eurotiomycetes	Eurotiales	Thermoascaceae	GCF_004022145.1	GCA_000497085.1
	Debaryomyces hansenii	4959	88.1425		saccharomycetes	Ascomycota	Saccharomycetes	Saccharomycetales	Debaryomycetaceae	GCF_000006445.2	GCA_001682995.1
	Zygosaccharomyces rouxii	4956	88.0129		saccharomycetes	Ascomycota	Saccharomycetes	Saccharomycetales	Saccharomycetaceae	GCF_000026365.1	GCA_020521415.1
	Rhizoctonia solani	456999	87.4967		agaricomycetes	Basidiomycota	Agaricomycetes	Cantharellales	Ceratobasidiaceae	GCF_016906535.1	GCA_000350255.1
	Trichoderma harzianum	5544	87.2001		hypocreales	Ascomycota	Sordariomycetes	Hypocreales	Hypocreaceae	GCF_003025095.1	GCA_021186515.1
	Colletotrichum gloeosporioides	474922	86.8296		glomerellales	Ascomycota	Sordariomycetes	Glomerellales	Glomerellaceae	GCF_011800055.1	GCA_002901105.1
	Yarrowia lipolytica	4952	86.7766		saccharomycetes	Ascomycota	Saccharomycetes	Saccharomycetales	Dipodascaceae	GCF_000002525.2	GCA_003571375.1
	[Candida] haemuloni	45357	85.8448		saccharomycetes	Ascomycota	Saccharomycetes	Saccharomycetales	Metschnikowiaceae	GCF_002926055.2	GCA_019332025.1
Protozoa	Leishmania_infantum	5671	99.9961		euglenozoa	Euglenozoa	Kinetoplastea	Trypanosomatida	Trypanosomatidae	GCF_000002875.2	GCA_003020905.1
	Phytophthora_sojae	67593	99.9953		stramenopiles	Oomycota		Peronosporales	Peronosporaceae	GCF_000149755.1	GCA_009848525.1
	Plasmodium_coatneyi	208452	99.9933		plasmodium	Apicomplexa	Aconoidasida	Haemosporida	Plasmodiidae	GCF_001680005.1	GCA_000725905.1
	Plasmodium_knowlesi	5850	99.9929		plasmodium	Apicomplexa	Aconoidasida	Haemosporida	Plasmodiidae	GCF_000006355.2	GCA_900162085.1
	Cyanidioschyzon_merolae	45157	99.9902		eukaryota	Rhodophyta	Bangiophyceae	Cyanidiales	Cyanidiaceae	GCF_000091205.1	GCA_010725195.1
	Eimeria_tenella	5802	99.9775		coccidia	Apicomplexa	Conoidasida	Eucoccidiorida	Eimeriidae	GCF_000499545.2	GCA_905310635.1
	Plasmodium_cynomolgi	5827	99.977		plasmodium	Apicomplexa	Aconoidasida	Haemosporida	Plasmodiidae	GCF_000321355.1	GCA_900180395.1
	Neospora_caninum	29176	99.9753		coccidia	Apicomplexa	Conoidasida	Eucoccidiorida	Sarcocystidae	GCF_000208865.1	GCA_016801225.1
	Babesia_microti	5868	99.9714		aconoidasida	Apicomplexa	Aconoidasida	Piroplasmida	Babesiidae	GCF_000691945.2	GCA_001650055.1
	Tetrahymena_thermophila	5911	99.9707		alveolata	Ciliophora	Oligohymenophorea	Hymenostomatida	Tetrahymenidae	GCF_000189635.1	GCA_000261185.1
	Plasmodium_berghei	5821	99.9691		plasmodium	Apicomplexa	Aconoidasida	Haemosporida	Plasmodiidae	GCF_900002375.2	GCA_900095585.1
	Blastocystis_sp._subtype_4	944170	99.9606		stramenopiles		Bigyra	Opalinata	Blastocystidae	GCF_000743755.1	GCA_000963395.1
	Chlamydomonas_reinhardtii	3055	99.9516		chlorophyta	Chlorophyta	Chlorophyceae	Chlamydomonadales	Chlamydomonadaceae	GCF_000002595.2	GCA_013389655.1
	Naegleria_fowleri	5763	99.95		eukaryota	Heterolobosea			Vahlkampfiidae	GCF_008403515.1	GCA_000499105.1
	Cryptosporidium_hominis	237895	99.9405		coccidia	Apicomplexa	Conoidasida	Eucoccidiorida	Cryptosporidiidae	GCF_000006425.1	GCA_001593465.1
	Cyclospora_cayetanensis	88456	99.9119		coccidia	Apicomplexa	Conoidasida	Eucoccidiorida	Eimeriidae	GCF_002999335.1	GCA_003057635.1
	Leishmania_panamensis	5679	99.9043		euglenozoa	Euglenozoa	Kinetoplastea	Trypanosomatida	Trypanosomatidae	GCF_000755165.1	GCA_000340495.1
	Cryptosporidium_ubiquitum	857276	99.8999		coccidia	Apicomplexa	Conoidasida	Eucoccidiorida	Cryptosporidiidae	GCF_001865345.1	GCA_004337805.1
	Leishmania_mexicana	5665	99.8981		euglenozoa	Euglenozoa	Kinetoplastea	Trypanosomatida	Trypanosomatidae	GCF_000234665.1	GCA_003992435.1
	Trichomonas_vaginalis	5722	99.8959		eukaryota	Parabasalia		Trichomonadida	Trichomonadidae	GCF_000002825.2	GCA_002891335.1
	Cryptosporidium_parvum	5807	99.861		coccidia	Apicomplexa	Conoidasida	Eucoccidiorida	Cryptosporidiidae	GCF_000165345.1	GCA_004337875.1
	Leishmania_major	5664	99.856		euglenozoa	Euglenozoa	Kinetoplastea	Trypanosomatida	Trypanosomatidae	GCF_000002725.2	GCA_000331345.1
	Entamoeba_histolytica	5759	99.8282		eukaryota	Evosea		Mastigamoebida	Entamoebidae	GCF_000208925.1	GCA_020283535.1
	Leishmania_braziliensis	5660	99.8194		euglenozoa	Euglenozoa	Kinetoplastea	Trypanosomatida	Trypanosomatidae	GCF_000002845.2	GCA_000340355.2
	Leishmania_donovani	5661	99.7763		euglenozoa	Euglenozoa	Kinetoplastea	Trypanosomatida	Trypanosomatidae	GCF_000227135.1	GCA_900635355.2
	Phytophthora_parasitica	4792	99.7736		stramenopiles	Oomycota		Peronosporales	Peronosporaceae	GCF_000247585.1	GCA_000365505.1
	Phytophthora_infestans	4787	99.763		stramenopiles	Oomycota		Peronosporales	Peronosporaceae	GCF_000142945.1	GCA_001661535.1
	Aphanomyces_invadans	157072	99.7333		stramenopiles	Oomycota		Saprolegniales	Saprolegniaceae	GCF_000520115.1	GCA_003546525.1
	Nannochloropsis_gaditana	72520	99.6964		stramenopiles		Eustigmatophyceae	Eustigmatales	Monodopsidaceae	GCF_000240725.1	GCA_002838785.1
	Plasmodium_falciparum	5833	99.6405		plasmodium	Apicomplexa	Aconoidasida	Haemosporida	Plasmodiidae	GCF_000002765.5	GCA_000150355.1
	Ostreococcus_tauri	70448	99.6303		chlorophyta	Chlorophyta	Mamiellophyceae	Mamiellales	Bathycoccaceae	GCF_000214015.3	GCA_905339635.1
	Trypanosoma_brucei	5691	99.5284		euglenozoa	Euglenozoa	Kinetoplastea	Trypanosomatida	Trypanosomatidae	GCF_000002445.2	GCA_000210295.1
	Plasmodium_reichenowi	5854	99.5242		plasmodium	Apicomplexa	Aconoidasida	Haemosporida	Plasmodiidae	GCF_001601855.1	GCA_900097025.1
	Toxoplasma_gondii	5811	99.5019		coccidia	Apicomplexa	Conoidasida	Eucoccidiorida	Sarcocystidae	GCF_000006565.2	GCA_000256705.2
	Aureococcus_anophagefferens	44056	99.3744		stramenopiles		Pelagophyceae	Pelagomonadales		GCF_000186865.1	GCA_021029035.1
	Plasmodium_gaboni	647221	99.3478		plasmodium	Apicomplexa	Aconoidasida	Haemosporida	Plasmodiidae	GCF_001602025.1	GCA_000576715.1
	Plasmopara_halstedii	4781	99.3426		stramenopiles	Oomycota		Peronosporales	Peronosporaceae	GCF_900000015.1	GCA_003640505.1
	Plasmodium_malariae	5858	99.1094		plasmodium	Apicomplexa	Aconoidasida	Haemosporida	Plasmodiidae	GCF_900090045.1	GCA_900090005.1
	Plasmodium_chabaudi	5825	98.8605		plasmodium	Apicomplexa	Aconoidasida	Haemosporida	Plasmodiidae	GCF_900002335.2	GCA_900095565.1
	Babesia_bovis	5865	98.7881		aconoidasida	Apicomplexa	Aconoidasida	Piroplasmida	Babesiidae	GCF_000165395.1	GCA_020449135.1
	Aphanomyces_astaci	112090	98.7623		stramenopiles	Oomycota		Saprolegniales	Saprolegniaceae	GCF_000520075.1	GCA_003546765.1
	Babesia_bigemina	5866	98.4586		aconoidasida	Apicomplexa	Aconoidasida	Piroplasmida	Babesiidae	GCF_000981445.1	GCA_018901925.1
	Theileria_parva	5875	98.2723		aconoidasida	Apicomplexa	Aconoidasida	Piroplasmida	Theileriidae	GCF_000165365.1	GCA_014884895.1
	Plasmodium_vivax	5855	98.1501		plasmodium	Apicomplexa	Aconoidasida	Haemosporida	Plasmodiidae	GCF_000002415.2	GCA_003402195.1
	Acanthamoeba_castellanii	5755	97.7787		eukaryota	Discosea		Longamoebia	Acanthamoebidae	GCF_000313135.1	GCA_021020595.1
	Dictyostelium_purpureum	5786	96.4301		eukaryota	Evosea	Eumycetozoa	Dictyosteliales	Dictyosteliaceae	GCF_000190715.1	GCA_003640415.1
	Plasmodium_vinckei	5860	95.1123		plasmodium	Apicomplexa	Aconoidasida	Haemosporida	Plasmodiidae	GCF_900681995.1	GCA_900617785.1
	Trypanosoma_rangeli	5698	94.6617		euglenozoa	Euglenozoa	Kinetoplastea	Trypanosomatida	Trypanosomatidae	GCF_003719475.1	GCA_000492115.1
	Trypanosoma_cruzi	5693	94.2226		euglenozoa	Euglenozoa	Kinetoplastea	Trypanosomatida	Trypanosomatidae	GCF_000209065.1	GCA_000300495.1
	Plasmodium_yoelii	5861	92.8636		plasmodium	Apicomplexa	Aconoidasida	Haemosporida	Plasmodiidae	GCF_900002385.2	GCA_900617825.1
	Theileria_orientalis	68886	90.0319		aconoidasida	Apicomplexa	Aconoidasida	Piroplasmida	Theileriidae	GCF_000740895.1	GCA_003072535.2
	Theileria_equi	5872	85.936		aconoidasida	Apicomplexa	Aconoidasida	Piroplasmida	Theileriidae	GCF_000342415.1	GCA_002189625.1
	Galdieria_sulphuraria	130081	84.8578		eukaryota	Rhodophyta	Bangiophyceae	Cyanidiales	Cyanidiaceae	GCF_000341285.1	GCA_006232505.1
	Giardia_intestinalis	5741	83.3045		eukaryota	Fornicata		Diplomonadida	Hexamitidae	GCF_000002435.2	GCA_011634595.1
