# Supplementary material for: Genomic divergence across the tree of life
Source: Proc Natl Acad Sci U S A. 2025 Feb 27;122(10):e2319389122. doi: 10.1073/pnas.2319389122 (PMC11912424; doi:10.1073/pnas.2319389122)
Supplement: Supplementary file 3 — Dataset S02 (XLSX) [file pnas.2319389122.sd02.xlsx]

## Sheet: Between-Results
Supplemental Dataset S02. List of taxa, accession numbers and links to reference phylogenies used to assess genomic divergence between sister taxa.
RefSeq Category	Reference Species	Reference Species ID	Reference species ANI	Ref Accession		Query (Sister) Species	Query Species ID	Query Accesssion		ANI between species		Link to Citation for Phylogeny
Mammals	Equus_caballus	9796	99.8089	GCF_002863925.1		Equus_przewalskii	9798	GCA_000696695.1		99.7878		https://royalsocietypublishing.org/doi/10.1098/rsos.160997
	Ovis_aries	9940	99.6283	GCF_016772045.1		Ovis_orientalis	469796	GCA_014523465.1		99.6509		https://academic.oup.com/jhered/article/97/1/21/2187549
	Ursus_maritimus	29073	99.7352	GCF_017311325.1		Ursus_arctos	9644	GCA_003584765.2		99.6334		https://www.sciencedirect.com/science/article/pii/S258900422030420X?via%3Dihub
	Lynx_canadensis	61383	99.5577	GCF_007474595.2		Lynx_pardinus	191816	GCA_900661375.1		99.6259		https://academic.oup.com/mbe/article/21/12/2299/1071053?login=false
	Cervus_elaphus	9860	99.6333	GCF_910594005.1		Cervus_canadensis	1574408	GCA_019320065.1		99.6109		https://bmcgenomics.biomedcentral.com/articles/10.1186/s12864-019-5785-z
	Panthera_leo	9689	99.6889	GCF_018350215.1		Panthera_pardus	9691	GCA_001857705.1		99.5781		https://genome.cshlp.org/content/26/1/1
	Camelus_dromedarius	9838	99.7434	GCF_000803125.2		Camelus_ferus	419612	GCA_009834535.1		99.5641		https://www.sciencedirect.com/science/article/pii/S187114131730094X
	Mirounga_angustirostris	9716	99.7266	GCF_021288785.1		Mirounga_leonina	9715	GCA_011800145.1		99.5584		https://www.tandfonline.com/doi/full/10.1080/00288306.2016.1199437
	Tursiops_truncatus	9739	99.6123	GCF_011762595.1		Tursiops_aduncus	79784	GCA_003227395.1		99.5094		https://www.sciencedirect.com/science/article/pii/S1055790320300282
	Ursus_americanus	9643	99.7209	GCF_020975775.1		Ursus_maritimus	29073	GCA_017311325.1		99.5086		https://www.sciencedirect.com/science/article/pii/S258900422030420X?via%3Dihub
	Panthera_tigris	9694	99.6797	GCF_018350195.1		Panthera_unica	29064	GCA_023721935.1		99.5076		https://genome.cshlp.org/content/26/1/1
	Prionailurus_bengalensis	37029	99.6317	GCF_016509475.1		Prionailurus_viverrinus	61388	GCA_018119265.1		99.5052		https://www.researchgate.net/publication/266755142_Phylogeny_and_evolution_of_cats_Felidae
	Cebus_imitator	2715852		GCF_001604975.1		Cebus_albifrons	9514	GCA_004027755.1		99.5032		https://onlinelibrary-wiley-com.ezproxy.lib.utexas.edu/doi/full/10.1002/ajp.21998
	Macaca_mulatta	9544	99.4404	GCF_003339765.1		Macaca_fuscata_fuscata	9542	GCA_003118495.1		99.4919		https://journals.plos.org/plosgenetics/article?id=10.1371/journal.pgen.1001342
	Bos_indicus	9915	99.5193	GCF_000247795.1		Bos_taurus	9913	GCA_002263795.2		99.4828		https://www.nature.com/articles/s41559-018-0562-y
	Pan_troglodytes	9598	99.5775	GCF_002880755.1		Pan_paniscus	9597	GCA_013052645.3		99.4675		https://journals.plos.org/plosgenetics/article?id=10.1371/journal.pgen.1001342
	Mandrillus_leucophaeus	9568		GCF_000951045.1		Mandrillus_sphinx	9561	GCA_004802615.1		99.4356		https://journals.plos.org/plosgenetics/article?id=10.1371/journal.pgen.1001342
	Trichosurus_vulpecula	9337	99.1321	GCF_011100635.1		Trichosurus_arnhemensis	175811	GCA_904811895.1		99.4166		https://www.cambridge.org/core/journals/journal-of-zoology/article/abs/specieslevel-phylogenetic-supertree-of-marsupials/474A56A462E4F372280505F48DC56D9B
	Delphinapterus_leucas	9749	99.6233	GCF_002288925.2		Monodon_monoceros	40151	GCA_005190385.2		99.3886		https://academic.oup.com/sysbio/article/69/3/479/5601630
	Colobus_angolensis_palliatus	54131		GCF_000951035.1		Colobus_guereza	33548	GCA_021498455.1		99.3808		https://journals.plos.org/plosgenetics/article?id=10.1371/journal.pgen.1001342
	Puma_concolor	9696	99.7319	GCF_003327715.1		Puma_yagouaroundi	1608482	GCA_014898765.1		99.3691		https://genome.cshlp.org/content/26/1/1
	Balaenoptera_acutorostrata_scammoni	9767		GCF_000493695.1		Balaenoptera_bonaerensis	33556	GCA_000978805.1		99.3053		https://www.sciencedirect.com/science/article/pii/S1055790312004186#f0025
	Microcebus_murinus	30608		GCF_000165445.2		Microcebus_griseorufus	143354	GCA_008750995.1		99.2895		https://www.pnas.org/doi/10.1073/pnas.200121897
	Manis_javanica	9974	99.7051	GCF_014570535.1		Manis_crassicaudata	1496684	GCA_016801295.1		99.2831		https://academic.oup.com/jhered/article/109/4/347/4622594?login=false
	Acinonyx_jubatus	32536	99.673	GCF_003709585.1		Puma_concolor	9696	GCA_003327715.1		99.2762		https://genome.cshlp.org/content/26/1/1
	Odocoileus_virginianus	9874	99.5348	GCF_002102435.1		Odocoileus_hemionus	9872	GCA_020976825.1		99.2521		https://www.tandfonline.com/doi/full/10.1080/23802359.2019.1638842
	Ceratotherium_simum	9807	99.79	GCF_000283155.1		Diceros_bicornis	9805	GCA_020826845.1		99.2212		https://www.sciencedirect.com/science/article/pii/S1055790300909035?via=ihub
	Peromyscus_maniculatus	10042	99.7636	GCF_003704035.1		Peromyscus_polionotus	42413	GCA_003704135.2		99.1609		https://elifesciences.org/articles/06813
	Homo_sapiens	9606	99.5999	GCF_000001405.3		Pan_troglodytes	9598	GCA_002880755.3		99.089		https://journals.plos.org/plosgenetics/article?id=10.1371/journal.pgen.1001342
	Pongo_abelii	9601	99.5647	GCF_002880775.1		Pongo_pygmaeus	9600	GCA_900086635.1		98.8277		https://journals.plos.org/plosgenetics/article?id=10.1371/journal.pgen.1001342
	Choloepus_didactylus	27675	99.0408	GCF_015220235.1		Choloepus_hoffmanni	9358	GCA_000164785.2		98.7976		https://www.sciencedirect.com/science/article/pii/S096098221930613X
	Physeter_catodon	9755	99.6187	GCF_002837175.2		Kogia_breviceps	27615	GCA_004363705.1		98.1886		https://www.sciencedirect.com/science/article/pii/S1055790312004186
Other Vertebrates	Falco_rusticolus	120794	99.8821	GCF_015220075.1		Falco_cherrug	345164	GCA_000337975.1		99.9142		https://bmcgenomics.biomedcentral.com/articles/10.1186/s12864-018-4615-z
	Haliaeetus_albicilla	8969	99.9085	GCF_000691405.1		Haliaeetus_leucocephalus	52644	GCA_000737465.1		99.877		https://www.sciencedirect.com/science/article/pii/S030519789600049X
	Corvus_kubaryi	68294	99.9602	GCF_017639235.1		Corvus_macrorhynchos	36249	GCA_014363025.1		99.8075		https://bmcecolevol.biomedcentral.com/articles/10.1186/1471-2148-12-72
	Falco_peregrinus	8954	99.9132	GCF_000337955.1		Falco_rusticolus	120794	GCA_015220075.1		99.7866		https://bmcgenomics.biomedcentral.com/articles/10.1186/s12864-018-4615-z
	Micropterus_salmoides	27706	99.9244	GCF_014851395.1		Micropterus_floridanus	225391	GCA_002592385.1		99.7807		https://www.sciencedirect.com/science/article/pii/S1055790321000890?via%3Dihub
	Chlamydotis_macqueenii	187382	99.8112	GCF_000695195.1		Chlamydotis_undulata	172680	GCA_003400225.2		99.7767		https://link.springer.com/article/10.1007/BF02465645
	Neolamprologus_brichardi	32507	99.7639	GCF_000239395.1		Neolamprologus_pulcher	184151	GCA_015104715.1		99.6861		https://www.sciencedirect.com/science/article/pii/S1055790307000541?via%3Dihub
	Gopherus_evgoodei	1825980	99.7384	GCF_007399415.2		Gopherus_agassizii	38772	GCA_002896415.1		99.6293		https://journals.plos.org/plosone/article?id=10.1371/journal.pone.0177708#pone.0177708.ref008
	Anas_platyrhynchos	8839	99.6435	GCF_015476345.1		Anas_zonorhyncha	75864	GCA_002224875.1		99.6239		https://www.tandfonline.com/doi/full/10.1080/23802359.2022.2064246
	Hippoglossus_hippoglossus	8267	99.8626	GCF_009819705.1		Hippoglossus_stenolepis	195615	GCA_013339905.1		99.6104		https://academic.oup.com/jhered/article/109/3/326/4609799?login=true
	Falco_naumanni	148594	99.7478	GCF_017639655.2		Falco_tinnunculus	100819	GCA_010332995.1		99.5982		https://bmcgenomics.biomedcentral.com/articles/10.1186/s12864-018-4615-z
	Oreochromis_aureus	47969	99.923	GCF_013358895.1		Oreochromis_niloticus	8128	GCA_001858045.3		99.5816		https://www.ncbi.nlm.nih.gov/pmc/articles/PMC6737103/
	Anser_cygnoides	8845	99.7133	GCF_000971095.1		Anser_indicus	8846	GCA_006229135.1		99.5663		https://journals.plos.org/plosone/article?id=10.1371/journal.pone.0184529
	Siniperca_chuatsi	119488	99.9611	GCF_020085105.1		Siniperca_knerii	214812	GCA_011952075.1		99.5279		https://www.sciencedirect.com/science/article/pii/S1055790310000503?via%3Dihub
	Seriola_dumerili	41447		GCF_002260705.1		Seriola_rivoliana	173321	GCA_002994505.1		99.4821		https://web.p.ebscohost.com/ehost/pdfviewer/pdfviewer?vid=0&sid=32420450-cd3c-4d3c-9370-df2524754844%40redis
	Cygnus_olor	8869	99.888	GCF_009769625.2		Cygnus_atratus	8868	GCA_013377495.1		99.4554		https://journals.plos.org/plosone/article?id=10.1371/journal.pone.0184529
	Amphiprion_ocellaris	80972		GCF_002776465.1		Amphiprion_percula	161767	GCA_003047355.2		99.4554		https://journals.plos.org/plosone/article?id=10.1371/journal.pone.0258889
	Carassius_auratus	7957	99.4524	GCF_003368295.1		Carassius_gibelio	101364	GCA_019843895.1		99.4369		https://www.sciencedirect.com/science/article/pii/S004484861200703X?via%3Dihub
	Motacilla_alba	45807	99.7218	GCF_015832195.1		Motacilla_tschutschensis	662061	GCA_018904545.1		99.3585		https://www.tandfonline.com/doi/epub/10.1080/23802359.2019.1674737?needAccess=true
	Pygoscelis_adeliae	9238	99.7336	GCF_000699105.1		Pygoscelis_antarcticus	79643	GCA_010078415.1		99.3494		https://royalsocietypublishing.org/doi/10.1098/rspb.2005.3260
	Gambusia_affinis	33528	99.716	GCF_019740435.1		Gambusia_holbrooki	37273	GCA_009663075.1		99.3383		https://www.reabic.net/journals/bir/2019/4/BIR_2019_Chang_etal.pdf
	Seriola_lalandi	302047	99.6865	GCF_002814215.1		Seriola_quinqueradiata	8161	GCA_002217815.1		99.3055		https://web.p.ebscohost.com/ehost/pdfviewer/pdfviewer?vid=0&sid=32420450-cd3c-4d3c-9370-df2524754844%40redis
	Gasterosteus_aculeatus	69293	99.671	GCF_016920845.1		Gasterosteus_nipponicus	1778380	GCA_014132575.2		99.2883		https://bmcecolevol.biomedcentral.com/articles/10.1186/s12862-020-01713-5
	Anguilla_anguilla	7936	99.3995	GCF_013347855.1		Anguilla_rostrata	7938	GCA_018555375.2		99.2821		https://www.sciencedirect.com/science/article/pii/S1055790301909698
	Gadus_morhua	8049	99.7229	GCF_902167405.1		Gadus_chalcogrammus	1042646	GCA_900302575.1		99.2005		https://www.sciencedirect.com/science/article/pii/S1055790305002873?via%3Dihub
	Oncorhynchus_tshawytscha	74940	99.8026	GCF_018296145.1		Oncorhynchus_kisutch	8019	GCA_002021735.2		99.1693		https://journals.plos.org/plosone/article?id=10.1371/journal.pone.0046662
	Oncorhynchus_gorbuscha	8017	99.8489	GCF_021184085.1		Oncorhynchus_keta	8018	GCA_012931545.1		99.1231		https://journals.plos.org/plosone/article?id=10.1371/journal.pone.0046662
	Alligator_mississippiensis	8496		GCF_000281125.3		Alligator_sinensis	38654	GCA_000455745.1		99.0158		https://www.tandfonline.com/doi/abs/10.1080/02724634.1999.10011201
	Cariama_cristata	54380	99.7969	GCF_000690535.1		Chunga_burmeisteri	1352770	GCA_013396505.1		99.0111		https://bioone.org/journals/journal-of-raptor-research/volume-56/issue-1/JRR-21-23/Seriemas-A-Literature-Assessment-and-Recommendations-for-Future-Research/10.3356/JRR-21-23.full
	Oncorhynchus_nerka	8023		GCF_006149115.1		Oncorhynchus_gorbuscha	8017	GCA_021184085.1		98.9924		https://journals.plos.org/plosone/article?id=10.1371/journal.pone.0046662
	Epinephelus_lanceolatus	310571	99.9132	GCF_005281545.1		Epinephelus_coioides	94232	GCA_900536245.1		98.9427		https://journals.plos.org/plosone/article?id=10.1371/journal.pone.0073561
	Larimichthys_crocea	215358	99.4757	GCF_000972845.2		Larimichthys_polyactis	334908	GCA_018985215.1		98.9236		https://www.authorea.com/users/428728/articles/532535-whole-genome-assembly-and-annotation-of-little-yellow-croaker-larimichthys-polyactis-provide-insights-into-the-evolution-of-hermaphroditism-and-gonochorism?commit=37112cb6f0ba9e8ddfc3f12f6b50b67cb7edaf8e
	Perca_fluviatilis	8168	99.9262	GCF_010015445.1		Perca_flavescens	8167	GCA_004354835.1		98.4711		https://www.taylorfrancis.com/chapters/edit/10.1201/b18806-5/evolutionary-relationships-population-genetics-ecological-genomic-adaptations-perch-perca
	Megalops_cyprinoides	118141	99.6802	GCF_013368585.1		Megalops_atlanticus	7932	GCA_019176425.1		96.2935		https://www.ingentaconnect.com/content/umrsmas/bullmar/1962/00000012/00000004/art00001#
	Danio_rerio	7955	99.4154	GCF_000002035.6		Danio_aesculapii	1142201	GCA_903798145.1		96.1627		https://www.ncbi.nlm.nih.gov/pmc/articles/PMC4327152/
Plants	Gossypium_hirsutum	3635	99.7366	GCF_007990345.1		Gossypium_barbadense	3634	GCA_018997955.1		99.7829		https://www.frontiersin.org/articles/10.3389/fpls.2018.00376/full
	Arabidopsis_thaliana	3702	99.522	GCF_000001735.4		Arabidopsis_suecica	45249	GCA_019202805.1		99.5921		https://www.nature.com/articles/s41598-017-07891-5
	Cicer_arietinum	3827	99.8386	GCF_000331145.1		Cicer_echinospermum	90897	GCA_002896215.2		99.5442		https://link.springer.com/article/10.1007/s001220100751
	Juglans_regia	51240	99.7395	GCF_001411555.2		Juglans_sigillata	224355	GCA_003123805.1		99.5155		https://www.ars.usda.gov/arsuserfiles/31120/juglans.pdf
	Arachis_duranensis	130453	99.2515	GCF_000817695.2		Arachis_monticola	227691	GCA_003063285.2		99.3926		https://bmcplantbiol.biomedcentral.com/articles/10.1186/1471-2229-10-255
	Prunus_persica	3760	99.8816	GCF_000346465.2		Prunus_mira	151332	GCA_020226265.1		99.3403		https://www.ncbi.nlm.nih.gov/pmc/articles/PMC6927351/
	Vitis_riparia	96939		GCF_004353265.1		Vitis_rupestris	103352	GCA_022059035.1		99.2704		https://www.frontiersin.org/articles/10.3389/fpls.2019.01814/full
	Pyrus_x_bretschneideri	225117	99.222	GCF_000315295.1		Pyrus_pyrifolia	3767	GCA_016587475.1		99.2234		https://genomebiology.biomedcentral.com/articles/10.1186/s13059-018-1452-y
	Beta_vulgaris	161934	99.1233	GCF_000511025.2		Beta_patula	1505710	GCA_005862465.1		99.0199		https://bmcgenomics.biomedcentral.com/articles/10.1186/s12864-022-08336-8
	Eucalyptus_grandis	71139	99.4652	GCF_016545825.1		Eucalyptus_globulus	34317	GCA_014182545.1		99.0103		https://www.nature.com/articles/nature13308
	Gossypium_raimondii	29730	99.9468	GCF_000327365.1		Gossypium_gossypioides	34282	GCA_013467495.1		99.0017		https://www.frontiersin.org/articles/10.3389/fpls.2018.00376/full
	Solanum_pennellii	28526	99.9071	GCF_001406875.1		Solanum_habrochaites	62890	GCA_000577655.1		98.964		https://journals.plos.org/plosbiology/article?id=10.1371/journal.pbio.1002379
	Elaeis_guineensis	51953	99.5064	GCF_000442705.1		Elaeis_oleifera	80265	GCA_000441515.1		98.9229		https://www.nature.com/articles/nature12309
	Populus_alba	43335		GCF_005239225.1		Populus_davidiana	266767	GCA_014885075.1		98.8051		https://www.frontiersin.org/articles/10.3389/fpls.2022.911467/full
	Brassica_oleracea	3712	99.2881	GCF_000695525.1		Brassica_cretica	69181	GCA_003260655.2		98.8015		https://bmcgenomics.biomedcentral.com/articles/10.1186/s12864-020-06889-0#:~:text=The%20phylogeny%20of%20Brassica%20genus,lower%20taxonomic%20levels%20%5B14%5D.
	Hordeum_vulgare	4513	99.6882	GCF_904849725.1		Hordeum_bulbosum	4516	GCA_900070015.1		98.0059		https://academic.oup.com/sysbio/article/64/5/792/1685829
	Ipomoea_nil	35883		GCF_001879475.1		Ipomoea_purpurea	4121	GCA_009835305.1		97.8985		https://bsapubs.onlinelibrary.wiley.com/doi/10.3732/ajb.1300207
Invertebrates	Varroa_destructor	109461	99.9722	GCF_002443255.1		Varroa_jacobsoni	62625	GCA_002532875.1		99.8534		https://www.nature.com/articles/s42003-019-0606-0
	Glossina_fuscipes	7396	99.8337	GCF_014805625.1		Glossina_palpalis_gambiensis	7397	GCA_000818775.1		99.4062		https://genomebiology.biomedcentral.com/articles/10.1186/s13059-019-1768-2
	Drosophila_persimilis	7234	99.6403	GCF_003286085.1		Drosophila_pseudoobscura	7237	GCA_009870125.2		99.2263		https://academic.oup.com/zoolinnean/article/169/4/765/2420748?login=true
	Bombyx_mori	7091	99.921	GCF_014905235.1		Bombyx_mandarina	7092	GCA_003987935.1		99.1465		https://academic.oup.com/jinsectscience/article/19/2/19/5430260
	Drosophila_novamexicana	47314	99.854	GCF_003285875.2		Drosophila_americana	40366	GCA_018152915.1		99.1259		https://academic.oup.com/zoolinnean/article/169/4/765/2420748?login=true
	Acropora_millepora	45264	99.3589	GCF_013753865.1		Acropora_hyacinthus	55974	GCA_020536085.1		99.0334		https://www.biorxiv.org/content/10.1101/349910v1.full.pdf
	Danaus_plexippus	13037	99.3368	GCF_009731565.1		Danaus_erippus	166451	GCA_018231765.1		98.9175		https://www.ncbi.nlm.nih.gov/pmc/articles/PMC4980202/
	Drosophila_mauritiana	7226	99.408	GCF_004382145.1		Drosophila_simulans	7240	GCA_016746395.2		98.8056		https://academic.oup.com/zoolinnean/article/169/4/765/2420748?login=true
	Drosophila_miranda	7229	99.9169	GCF_003369915.1		Drosophila_persimilis	7234	GCA_003286085.2		98.7358		https://academic.oup.com/zoolinnean/article/169/4/765/2420748?login=true
	Trichinella_spiralis	6334	99.4028	GCF_000181795.1		Trichinella_nelsoni	6336	GCA_001447455.1		98.7254		https://www.ncbi.nlm.nih.gov/pmc/articles/PMC4740406/
	Acropora_digitifera	70779	99.2372	GCF_000222465.1		Acropora_millepora	45264	GCA_013753865.1		98.6869		https://www.biorxiv.org/content/10.1101/349910v1.full.pdf
	Drosophila_sechellia	7238	99.9718	GCF_004382195.1		Drosophila_simulans	7240	GCA_016746395.2		98.6696		https://academic.oup.com/zoolinnean/article/169/4/765/2420748?login=true
	Drosophila_yakuba	7245	99.201	GCF_016746365.2		Drosophila_santomea	129105	GCA_016746245.2		98.5903		https://academic.oup.com/zoolinnean/article/169/4/765/2420748?login=true
	Rhipicephalus_microplus	6941	99.1187	GCF_013339725.1		Rhipicephalus_annulatus	34611	GCA_013436015.1		98.4889		https://www.sciencedirect.com/science/article/pii/S1877959X17305952?via%3Dihub
	Drosophila_mojavensis	7230	99.9693	GCF_018153725.1		Drosophila_arizonae	7263	GCA_001654025.1		98.3441		https://academic.oup.com/zoolinnean/article/169/4/765/2420748?login=true
	Anopheles_gambiae	7165	99.1544	GCF_000005575.2		Anopheles_melas	34690	GCA_000473525.2		98.3114		https://journals.plos.org/plosone/article?id=10.1371/journal.pone.0134462
	Anopheles_merus	30066	99.9214	GCF_017562075.2		Anopheles_gambiae	7165	GCA_000005575.1		98.2445		https://journals.plos.org/plosone/article?id=10.1371/journal.pone.0134462
	Drosophila_kikkawai	30033	99.0038	GCF_018152535.1		Drosophila_leontia	109356	GCA_008042735.1		98.0099		https://academic.oup.com/zoolinnean/article/169/4/765/2420748?login=true
	Culex_quinquefasciatus	7176	98.3116	GCF_015732765.1		Culex_pipiens_pallens	7175	GCA_016801865.1		97.9861		https://www.nature.com/articles/s41598-020-74883-3
	Drosophila_obscura	7282	99.6196	GCF_018151105.1		Drosophila_ambigua	7216	GCA_018150905.1		97.7988		https://academic.oup.com/zoolinnean/article/169/4/765/2420748?login=true
	Apis_cerana	7461	99.8532	GCF_001442555.1		Apis_mellifera	7460	GCA_003254395.2		97.6224		https://journals.plos.org/plosone/article?id=10.1371/journal.pone.0202187
	Drosophila_elegans	30023	99.4259	GCF_018152505.1		Drosophila_gunungcola	103775	GCA_011057485.1		97.5095		https://academic.oup.com/zoolinnean/article/169/4/765/2420748?login=true
	Drosophila_erecta	7220	99.9902	GCF_003286155.1		Drosophila_orena	7233	GCA_005876975.1		97.4239		https://academic.oup.com/zoolinnean/article/169/4/765/2420748?login=true
	Helicoverpa_armigera	29058	97.8334	GCF_002156985.1		Helicoverpa_zea	7113	GCA_002150865.1		97.3735		https://pubmed.ncbi.nlm.nih.gov/17629927/
	Drosophila_teissieri	7243	99.1328	GCF_016746235.2		Drosophila_yakuba	7245	GCA_016746365.2		97.0637		https://academic.oup.com/zoolinnean/article/169/4/765/2420748?login=true
	Apis_dorsata	7462	99.879	GCF_000469605.1		Apis_florea	7463	GCA_000184785.2		96.9965		https://www.nature.com/articles/s41598-020-71393-0
	Pieris_brassicae	7116	99.8097	GCF_905147105.1		Pieris_napi	78633	GCA_905231885.1		95.88		https://onlinelibrary.wiley.com/doi/10.1111/mec.15268
	Anopheles_albimanus	7167	99.951	GCF_013758885.1		Anopheles_darlingi	43151	GCA_000211455.3		92.2874		https://journals.plos.org/plosone/article?id=10.1371/journal.pone.0134462
Fungi	Penicillium_rubens	1108849	99.9503	GCF_000226395.1		Penicillium_chrysogenum	5076	GCA_000710275.1		99.9947		https://journals.asm.org/doi/10.1128/mBio.00925-19
	Aspergillus_flavus	5059	98.9165	GCF_014117465.1		Aspergillus_oryzae	5062	GCA_000184455.3		99.8292		https://journals.asm.org/doi/10.1128/mBio.00925-19
	Fusarium_graminearum	5518	99.9051	GCF_000240135.3		Fusarium_asiaticum	282267	GCA_001717845.1		99.265		https://www.annualreviews.org/doi/abs/10.1146/annurev-phyto-082718-100204
	Fusarium_fujikuroi	5127	99.8206	GCF_900079805.1		Fusarium_proliferatum	948311	GCA_900067095.1		98.9415		https://www.annualreviews.org/doi/abs/10.1146/annurev-phyto-082718-100204
	Fusarium_subglutinans	42677	99.8799	GCF_013396075.1		Fusarium_circinatum	48490	GCA_021436905.1		98.5326		https://www.annualreviews.org/doi/abs/10.1146/annurev-phyto-082718-100204
	Exophiala_dermatitidis	5970	98.535	GCF_000230625.1		Exophiala_phaeomuriformis	406760	GCA_010883475.1		98.5156		https://anndermatol.org/DOIx.php?id=10.5021/ad.2012.24.3.287
	Alternaria_arborescens	156630	99.3105	GCF_004154835.1		Alternaria_alternata	5599	GCA_001642055.1		98.3539		https://i1.wp.com/onestopshopfungi.org/wp-content/uploads/2019/09/alternaria.jpg?ssl=1
	Colletotrichum_scovillei	1209932	99.9931	GCF_011075155.1		Colletotrichum_nymphaeae	306554	GCA_014705085.1		98.2461		https://www.nature.com/articles/s41598-018-28166-7.pdf?origin=ppub
	Fusarium_mangiferae	192010	99.9907	GCF_900044065.1		Fusarium_fujikuroi	5127	GCA_900079805.1		98.1681		https://www.annualreviews.org/doi/abs/10.1146/annurev-phyto-082718-100204
	Aspergillus_tubingensis	5068	98.1972	GCF_013340325.1		Aspergillus_neoniger_CBS_115656	1196635	GCA_003184625.1		98.1329		https://journals.asm.org/doi/10.1128/mBio.00925-19
	Fusarium_redolens	48865	99.8029	GCF_020744475.1		Fusarium_hostae	152502	GCA_002234235.1		98.0851		https://www.annualreviews.org/doi/abs/10.1146/annurev-phyto-082718-100204
	Trichoderma_reesei	51453	99.0991	GCF_000167675.1		Trichoderma_parareesei	858221	GCA_001050175.1		97.6472		https://bmcgenomics.biomedcentral.com/articles/10.1186/s12864-019-5680-7
	Fusarium_venenatum	56646	99.9587	GCF_900007375.1		Fusarium_sambucinum	5128	GCA_001567575.1		97.6091		https://www.annualreviews.org/doi/abs/10.1146/annurev-phyto-082718-100204
	Aspergillus_chevalieri	182096	99.9102	GCF_016861735.1		Aspergillus_cristatus	573508	GCA_001693355.1		97.6064		https://journals.asm.org/doi/10.1128/mBio.00925-19
	Trichoderma_asperellum	101201	97.5779	GCF_003025105.1		Trichoderma_asperelloides	702382	GCA_021066465.1		97.5793		https://bmcgenomics.biomedcentral.com/articles/10.1186/s12864-019-5680-7
	Penicillium_roqueforti	5082	99.8535	GCF_015533775.1		Penicillium_carneum_LCP05634	47248	GCA_000577495.1		97.2172		https://journals.asm.org/doi/10.1128/mBio.00925-19
	Fusarium_solani	169388	95.0521	GCF_020744495.1		Fusarium_falciforme	195108	GCA_013363125.1		97.0631		https://www.annualreviews.org/doi/abs/10.1146/annurev-phyto-082718-100204
	Penicillium_solitum	60172	96.4096	GCF_002072235.1		Penicillium_polonicum	60169	GCA_013466175.1		96.4766		https://journals.asm.org/doi/10.1128/mBio.00925-19
	Trichoderma_harzianum	5544	87.2001	GCF_003025095.1		Trichoderma_afroharzianum	1567482	GCA_020736905.1		96.1048		https://bmcgenomics.biomedcentral.com/articles/10.1186/s12864-019-5680-7
	Aspergillus_lentulus	293939	99.7251	GCF_010724455.1		Aspergillus_novofumigatus_IBT_16806	340412	GCA_002847465.1		96.0761		https://journals.asm.org/doi/10.1128/mBio.00925-19
	Aspergillus_fumigatus	746128	99.707	GCF_000002655.1		Aspergillus_fischeri	36630	GCA_000149645.3		96.0701		https://journals.asm.org/doi/10.1128/mBio.00925-19
	[Candida]_duobushaemulonis	1231522	99.9916	GCF_002926085.2		[Candida]_pseudohaemulonii	418784	GCA_003013735.1		95.2721		https://www.nature.com/articles/s41467-018-07779-6
	Ogataea_polymorpha	460523	99.6839	GCF_001664045.1		Ogataea_parapolymorpha	1005962	GCA_000187245.3		95.1965		https://link.springer.com/article/10.1134/S002626171804015X
	Zymoseptoria_tritici	1047171	98.8199	GCF_000219625.1		Zymoseptoria_pseudotritici	1173715	GCA_000223685.2		95.1604		https://bmcgenomics.biomedcentral.com/articles/10.1186/s12864-020-06871-w
	Fusarium_poae	36050	99.831	GCF_019609905.1		Fusarium_venenatum	56646	GCA_900007375.1		94.7667		https://www.annualreviews.org/doi/abs/10.1146/annurev-phyto-082718-100204
	Trichoderma_gamsii	398673	99.4529	GCF_001481775.2		Trichoderma_atroviride_IMI_206040	63577	GCA_000171015.2		94.7352		https://bmcgenomics.biomedcentral.com/articles/10.1186/s12864-019-5680-7
	Penicillium_expansum	27334	99.9223	GCF_000769745.1		Penicillium_italicum	40296	GCA_002116305.1		93.7511		https://journals.asm.org/doi/10.1128/mBio.00925-19
	Aspergillus_nidulans	162425	99.9429	GCF_000149205.2		Aspergillus_spinulosporus	1810908	GCA_003574815.1		93.6235		https://journals.asm.org/doi/10.1128/mBio.00925-19
	Aspergillus_versicolor	46472	93.0301	GCF_001890125.1		Aspergillus_sydowii	75750	GCA_001890705.1		93.0404		https://journals.asm.org/doi/10.1128/mBio.00925-19
	Penicillium_digitatum	36651	99.9054	GCF_000315645.1		Penicillium_expansum	27334	GCA_000769745.1		92.0738		https://journals.asm.org/doi/10.1128/mBio.00925-19
	Candida_albicans	5476	99.4977	GCF_000182965.3		Candida_dubliniensis	42374	GCA_000026945.1		91.4747		https://www.nature.com/articles/s41467-018-07779-6
	Saccharomyces_cerevisiae	4932	99.4998	GCF_000146045.2		Saccharomyces_paradoxus	27291	GCA_002079055.1		90.8939		https://www.microbiologyresearch.org/content/journal/ijsem/10.1099/00207713-47-2-453
	Penicillium_griseofulvum	5078	99.8088	GCF_001561935.1		Penicillium_coprophilum	36646	GCA_002072405.1		90.8606		https://journals.asm.org/doi/10.1128/mBio.00925-19
	Ogataea_haglerorum	1937702	99.812	GCF_019207285.1		Ogataea_polymorpha	460523	GCA_001664045.1		89.3429		https://link.springer.com/article/10.1134/S002626171804015X
	Yarrowia_lipolytica	4952	86.7766	GCF_000002525.2		Yarrowia_yakushimensis	1527289	GCA_900518995.1		88.8135		https://link.springer.com/chapter/10.1007/978-3-030-21110-3_9
	Malassezia_sympodialis	76777	99.708	GCF_000349305.1		Malassezia_dermatis	169489	GCA_001600775.1		88.6007		https://academic.oup.com/mmy/article/52/1/99/1005035
	Apiotrichum_porosum	105984	99.0495	GCF_003942205.1		Apiotrichum_gamsii	1105092	GCA_001600315.1		87.2265		https://www.nature.com/articles/s41598-020-59672-2
	Candida_orthopsilosis	273371	98.4703	GCF_000315875.1		Candida_parapsilosis	5480	GCA_000182765.2		86.2682		https://www.nature.com/articles/s41467-018-07779-6
	Zygosaccharomyces_rouxii	4956	88.0129	GCF_000026365.1		Zygosaccharomyces_mellis	42258	GCA_007556495.1		86.0093		https://www.microbiologyresearch.org/content/journal/ijsem/10.1099/00207713-47-2-453
	Candida_tropicalis	5482	98.4227	GCF_000006335.3		Candida_albicans	5476	GCA_000182965.3		85.8223		https://www.nature.com/articles/s41467-018-07779-6
	[Candida]_haemuloni	45357	85.8448	GCF_002926055.2		[Candida]_pseudohaemulonii	418784	GCA_003013735.1		85.8069		https://www.nature.com/articles/s41467-018-07779-6
	Kluyveromyces_lactis	28985	97.2502	GCF_000002515.2		Kluyveromyces_dobzhanskii	51656	GCA_003705805.2		85.0272		https://www.microbiologyresearch.org/content/journal/ijsem/10.1099/00207713-50-1-405
Protozoa	Cryptosporidium_hominis	237895	99.9405	GCF_000006425.1		Cryptosporidium_cuniculus	564424	GCA_004337835.1		99.6803		https://journals.plos.org/plosone/article?id=10.1371/journal.pone.0111164
	Phytophthora_sojae	67593	99.9953	GCF_000149755.1		Phytophthora_pisi	1131323	GCA_000751395.2		99.1946		https://imafungus.biomedcentral.com/articles/10.5598/imafungus.2017.08.02.09
	Nannochloropsis_gaditana	72520	99.6964	GCF_000240725.1		Nannochloropsis_salina	2511165	GCA_004565275.1		97.9402		https://par.nsf.gov/servlets/purl/10039435
	Acanthamoeba_castellanii	5755	97.7787	GCF_000313135.1		Acanthamoeba_polyphaga	5757	GCA_000826385.1		97.9191		https://www.frontiersin.org/articles/10.3389/fmicb.2018.02098/full
	Plasmodium_falciparum	5833	99.6405	GCF_000002765.5		Plasmodium_reichenowi	5854	GCA_001601855.1		97.8008		https://royalsocietypublishing.org/doi/10.1098/rsos.171780
	Acanthamoeba_castellanii_Neff	5755	97.7787	GCF_000313135.1		Acanthamoeba_rhysodes	32599	GCA_000826385.1		97.4462		https://www.frontiersin.org/articles/10.3389/fmicb.2018.02098/full
	Toxoplasma_gondii	5811	99.5019	GCF_000006565.2		Hammondia_hammondi	99158	GCA_000447165.1		95.7268		https://www.pnas.org/doi/full/10.1073/pnas.1304322110
	Eimeria_tenella	5802	99.9775	GCF_000499545.2		Eimeria_necatrix	51315	GCA_000499385.1		95.5119		https://bioone.org/journals/journal-of-parasitology/volume-96/issue-5/GE-2344.1/Molecular-Characterization-and-Phylogenetic-Analysis-of-Eimeria-From-Turkeys-and/10.1645/GE-2344.1.short
	Plasmodium_yoelii	5861	92.8636	GCF_900002385.2		Plasmodium_berghei	5821	GCA_900002375.2		95.2697		https://royalsocietypublishing.org/doi/10.1098/rsos.171780
	Plasmodium_chabaudi	5825	98.8605	GCF_900002335.2		Plasmodium_vinckei	5860	GCA_900681995.1		95.1363		https://royalsocietypublishing.org/doi/10.1098/rsos.171780
	Entamoeba_histolytica	5759	99.8282	GCF_000208925.1		Entamoeba_dispar	46681	GCA_000209125.2		95.0442		https://pubmed.ncbi.nlm.nih.gov/16957127/
	Plasmodium_gaboni	647221	99.3478	GCF_001602025.1		Plasmodium_falciparum	5833	GCA_000002765.3		93.8709		https://royalsocietypublishing.org/doi/10.1098/rsos.171780
	Tetrahymena_thermophila	5911	99.9707	GCF_000189635.1		Tetrahymena_malaccensis	5901	GCA_000231845.2		93.6211		https://www.sciencedirect.com/science/article/pii/S1055790308004697?via%3Dihub
	Naegleria_fowleri	5763	99.95	GCF_008403515.1		Naegleria_lovaniensis	51637	GCA_003324165.2		90.9262		https://www.clinicalkey.com/#!/content/playContent/1-s2.0-S1201971218344096?returnurl=https:%2F%2Flinkinghub.elsevier.com%2Fretrieve%2Fpii%2FS1201971218344096%3Fshowall%3Dtrue&referrer=https:%2F%2Fpubmed.ncbi.nlm.nih.gov%2F
	Plasmodium_coatneyi	208452	99.9933	GCF_001680005.1		Plasmodium_knowlesi	5850	GCA_000006355.3		90.5194		https://royalsocietypublishing.org/doi/10.1098/rsos.171780
	Plasmodium_cynomolgi	5827	99.977	GCF_000321355.1		Plasmodium_vivax	5855	GCA_000002415.2		90.4734		https://royalsocietypublishing.org/doi/10.1098/rsos.171780
	Plasmodium_vivax	5855	98.1501	GCF_000002415.2		Plasmodium_inui	52288	GCA_000524495.1		89.8027		https://royalsocietypublishing.org/doi/10.1098/rsos.171780
	Babesia_bigemina	5866	98.4586	GCF_000981445.1		Babesia_ovata	189622	GCA_002897235.1		89.7275		https://www.ncbi.nlm.nih.gov/pmc/articles/PMC3122758/
	Ostreococcus_tauri	70448	99.6303	GCF_000214015.3		Ostreococcus_lucimarinus	242159	GCA_000092065.1		84.7707		https://roscoff-culture-collection.org/morphology-genome-plasticity-and-phylogeny-genus-ostreococcus-reveal-cryptic-species-o-mediterraneus
